# Supplementary material for: Identification of distinct functional thymic programming of fetal and pediatric human γδ thymocytes via single-cell analysis
Source: Nat Commun. 2022 Oct 4;13:5842. doi: 10.1038/s41467-022-33488-2 (PMC9532436; doi:10.1038/s41467-022-33488-2)
Supplement: Supplementary file 4 — Supplementary Data 1 [file 41467_2022_33488_MOESM4_ESM.xlsx]

## Sheet: Supplementary Table 1
Supplementary Data 1
Differential gene expression analysis performed on fetal γδ thymocytes
p_val or p_val_adj = 0: Value is lower than 2,225074e-308 and R automatically rounds them to 0
p_val	avg_log2FC	p_val_adj	cluster	gene
3.62915e-64	0.450505	7.84258e-60	c1	CHI3L2
0	1.45011	0	c2	LEF1
0	1.31073	0	c2	TOX2
0	1.2107	0	c2	HPGDS
0	1.12879	0	c2	SMIM24
0	0.89879	0	c2	STMN1
1.59155e-284	1.22349	3.43934e-280	c2	ITGA4
2.81372e-273	1.01492	6.08045e-269	c2	MAD1L1
3.14847e-263	0.869495	6.80384e-259	c2	LZTFL1
7.4418e-257	0.832475	1.60817e-252	c2	C12orf57
1.81665e-253	0.843426	3.92579e-249	c2	CASC15
2.14232e-238	0.995372	4.62956e-234	c2	AC084033.3
1.07908e-217	0.692746	2.33188e-213	c2	AL109914.1
2.66039e-191	0.907739	5.74911e-187	c2	TCF7
1.95805e-190	0.725733	4.23135e-186	c2	MARCKSL1
9.5417e-189	0.619595	2.06196e-184	c2	HIVEP3
5.33408e-180	0.814388	1.15269e-175	c2	ALOX5AP
9.83753e-173	0.694389	2.12589e-168	c2	CD28
4.95722e-172	0.688535	1.07126e-167	c2	SOX4
7.15569e-168	0.611921	1.54635e-163	c2	SELENOH
3.94162e-166	0.788325	8.51785e-162	c2	TRDC
6.48253e-163	0.70889	1.40088e-158	c2	NUCB2
1.53381e-161	0.533014	3.31456e-157	c2	SUMO2
3.07155e-161	0.505096	6.63761e-157	c2	LINC01307
2.44514e-157	0.650593	5.28396e-153	c2	TOX
1.49893e-156	0.781344	3.2392e-152	c2	NDUFA13
2.85205e-155	0.667474	6.16328e-151	c2	MIR181A1HG
2.7641e-144	0.630322	5.97323e-140	c2	MYL6B
9.65692e-144	0.59551	2.08686e-139	c2	TIMP1
1.82772e-140	0.72073	3.94969e-136	c2	SPCS1
3.09926e-139	0.5339	6.6975e-135	c2	LIMD2
5.0304e-138	0.723843	1.08707e-133	c2	PDCD1
1.53217e-134	0.596855	3.31103e-130	c2	JARID2
3.15355e-134	0.493233	6.81482e-130	c2	HMGN1
2.29708e-131	0.635758	4.96399e-127	c2	SPINT2
5.57609e-131	0.552964	1.20499e-126	c2	NDUFA4
1.20708e-125	0.515545	2.6085e-121	c2	AIF1
1.39086e-124	0.604402	3.00566e-120	c2	TFDP2
1.17571e-122	0.482305	2.5407e-118	c2	BCAT1
1.3565e-121	0.622697	2.93139e-117	c2	GSTP1
1.14367e-117	0.52236	2.47147e-113	c2	DDAH2
2.22992e-116	0.581844	4.81886e-112	c2	NREP
2.11979e-113	0.494534	4.58087e-109	c2	COX6C
2.59676e-112	0.514958	5.6116e-108	c2	FLOT1
7.74597e-112	0.509368	1.6739e-107	c2	COX8A
5.50521e-111	0.406681	1.18968e-106	c2	CD1C
1.31707e-110	0.626366	2.84619e-106	c2	MYB
5.04914e-110	0.579541	1.09112e-105	c2	IDH2
1.59819e-108	0.526651	3.45368e-104	c2	BRK1
3.20378e-108	0.376949	6.92336e-104	c2	CD1A
1.00224e-107	0.644181	2.16584e-103	c2	ADAM10
7.48735e-106	0.566736	1.61802e-101	c2	ITGB2-AS1
2.05739e-103	0.432627	4.44601e-99	c2	CCDC88A
9.8757e-101	0.529811	2.13414e-96	c2	CDK6
1.89896e-100	0.357167	4.10365e-96	c2	CD1B
5.18791e-100	0.471915	1.12111e-95	c2	COX7A2
7.33357e-100	0.563517	1.58479e-95	c2	RTKN2
9.37045e-100	0.527536	2.02495e-95	c2	TTN
2.5798e-99	0.446609	5.57495e-95	c2	MYO1G
2.39117e-98	0.443673	5.16732e-94	c2	PYCARD
3.49806e-98	0.503053	7.55931e-94	c2	CLIC1
9.49187e-96	0.496136	2.05119e-91	c2	FXYD2
3.69535e-95	0.358728	7.98565e-91	c2	TUBB
6.20881e-95	0.467538	1.34172e-90	c2	CHD3
3.52138e-91	0.435165	7.6097e-87	c2	CALM2
1.79769e-88	0.524989	3.88481e-84	c2	SH2D1A
4.01915e-88	0.433085	8.68538e-84	c2	KDM5B
5.35189e-88	0.50632	1.15654e-83	c2	BACH2
4.82467e-85	0.438033	1.04261e-80	c2	NDUFB4
4.93612e-85	0.441874	1.0667e-80	c2	HMGA1
3.97993e-84	0.430457	8.60063e-80	c2	ATP5PF
8.42869e-84	0.50393	1.82144e-79	c2	TMEM256
8.68193e-83	0.553065	1.87617e-78	c2	CCR9
1.1892e-81	0.422804	2.56986e-77	c2	CD99
1.19016e-81	0.386223	2.57194e-77	c2	CD200
9.90386e-81	0.462953	2.14022e-76	c2	BEX3
1.40652e-78	0.407754	3.03948e-74	c2	BCL6
1.95307e-78	0.371163	4.22058e-74	c2	UQCRB
2.91076e-78	0.369519	6.29014e-74	c2	SLC44A1
1.03469e-77	0.433878	2.23596e-73	c2	ZNF428
2.11628e-77	0.396646	4.57329e-73	c2	RAB32
2.20899e-77	0.428114	4.77362e-73	c2	SRSF9
5.94204e-77	0.401143	1.28407e-72	c2	SEM1
3.27257e-76	0.408946	7.07203e-72	c2	SERPINB1
7.63025e-76	0.456705	1.6489e-71	c2	MLLT11
1.49158e-75	0.430671	3.22331e-71	c2	RTRAF
2.39207e-75	0.362109	5.16926e-71	c2	COX6B1
1.79496e-74	0.399785	3.8789e-70	c2	SFT2D1
2.14651e-74	0.399846	4.6386e-70	c2	ST13
4.83927e-74	0.35012	1.04577e-69	c2	VAV3
1.97187e-73	0.455436	4.26121e-69	c2	METTL9
3.91032e-73	0.399916	8.4502e-69	c2	DBN1
4.18952e-73	0.523884	9.05355e-69	c2	LIME1
8.87403e-73	0.403034	1.91768e-68	c2	ATP5MD
5.33729e-72	0.554107	1.15339e-67	c2	GNA15
5.46871e-72	0.451583	1.18179e-67	c2	IKZF2
8.66763e-72	0.403679	1.87307e-67	c2	GABARAP
1.67422e-71	0.419282	3.61798e-67	c2	SNRPF
4.36879e-71	0.402911	9.44095e-67	c2	NONO
6.24011e-71	0.416668	1.34849e-66	c2	COX5A
1.10453e-70	0.370182	2.38688e-66	c2	SUB1
1.03391e-69	0.375942	2.23428e-65	c2	ATP6V1G1
4.64872e-69	0.396604	1.00459e-64	c2	NOP10
1.46543e-68	0.372767	3.1668e-64	c2	SAT2
1.73145e-68	0.416734	3.74166e-64	c2	TPM4
2.84143e-68	0.35774	6.14033e-64	c2	ELOB
1.52537e-67	0.427908	3.29633e-63	c2	MRPL52
1.75133e-67	0.551488	3.78463e-63	c2	PDE4D
2.46857e-67	0.397445	5.33458e-63	c2	SSR2
3.68546e-67	0.377436	7.96427e-63	c2	GNG5
5.59584e-67	0.36675	1.20926e-62	c2	CD2
5.47514e-66	0.385904	1.18318e-61	c2	DECR1
3.69579e-65	0.386825	7.9866e-61	c2	ROMO1
3.89251e-65	0.415648	8.41172e-61	c2	TOP1
5.58428e-65	0.379748	1.20676e-60	c2	SMDT1
8.5018e-65	0.369912	1.83724e-60	c2	C9orf16
1.23329e-64	0.365405	2.66514e-60	c2	WBP1
1.32249e-64	0.352126	2.85791e-60	c2	UBL5
5.14124e-64	0.373727	1.11102e-59	c2	SKP1
2.27378e-63	0.405371	4.91365e-59	c2	ATP5F1C
3.21486e-63	0.348544	6.94732e-59	c2	CEP170
3.25659e-63	0.376826	7.0375e-59	c2	ATP5MF
6.1375e-63	0.34263	1.32631e-58	c2	OST4
7.3085e-63	0.388102	1.57937e-58	c2	HSBP1
2.08352e-62	0.371245	4.50248e-58	c2	TRPT1
2.16153e-62	0.371584	4.67107e-58	c2	C19orf53
1.72362e-61	0.400665	3.72474e-57	c2	DCTN3
3.21043e-61	0.39728	6.93774e-57	c2	CNIH1
4.30101e-61	0.385835	9.29448e-57	c2	NDUFB3
5.17632e-61	0.32903	1.1186e-56	c2	LGALS9
1.36949e-60	0.515086	2.95947e-56	c2	TRBC2
3.59897e-60	0.370147	7.77738e-56	c2	TRAPPC1
4.79259e-60	0.333071	1.03568e-55	c2	ARPC3
1.3772e-59	0.30881	2.97614e-55	c2	NDFIP2
1.58577e-59	0.374505	3.42684e-55	c2	TMCO1
1.64989e-59	0.355732	3.56541e-55	c2	UQCR10
2.1208e-59	0.332647	4.58304e-55	c2	ACADVL
2.1628e-59	0.35259	4.67381e-55	c2	CPNE7
2.806e-59	0.327376	6.06377e-55	c2	PLIN3
3.20945e-59	0.407743	6.93563e-55	c2	COX20
3.55497e-59	0.352008	7.68229e-55	c2	AEBP1
3.81431e-59	0.373046	8.24273e-55	c2	EIF1B
2.74518e-58	0.387129	5.93234e-54	c2	MRPL16
7.78203e-58	0.358375	1.6817e-53	c2	SNRPN
1.3619e-57	0.454411	2.94306e-53	c2	SMPD3
5.42919e-57	0.346242	1.17325e-52	c2	ARPC2
9.90503e-57	0.350474	2.14048e-52	c2	NBDY
1.24446e-56	0.332066	2.68927e-52	c2	ATP5MC3
1.25063e-56	0.343775	2.70262e-52	c2	SLC25A5
1.40125e-56	0.351199	3.0281e-52	c2	TBCA
9.23746e-56	0.361026	1.99622e-51	c2	TMBIM6
1.5375e-55	0.395321	3.32254e-51	c2	ILF2
2.336e-55	0.268963	5.04809e-51	c2	ABI2
3.41084e-55	0.399683	7.37082e-51	c2	FDX1
3.42191e-55	0.336547	7.39476e-51	c2	SMIM26
2.17703e-54	0.331866	4.70456e-50	c2	SCAND1
2.35684e-54	0.3539	5.09314e-50	c2	PTPN6
1.23981e-53	0.365376	2.67923e-49	c2	THYN1
2.29785e-53	0.362472	4.96565e-49	c2	SH3BGRL
5.6127e-53	0.382769	1.2129e-48	c2	HDDC2
5.92959e-53	0.358261	1.28138e-48	c2	ALKBH7
9.72708e-53	0.329736	2.10202e-48	c2	RPAIN
1.00113e-52	0.335105	2.16344e-48	c2	CCDC90B
1.34414e-52	0.315297	2.90468e-48	c2	PARK7
1.65433e-52	0.323347	3.57502e-48	c2	ZNRF1
2.6019e-52	0.315418	5.62271e-48	c2	UQCRH
2.76265e-52	0.352183	5.97009e-48	c2	TXNL1
5.18611e-52	0.307297	1.12072e-47	c2	STAT5A
6.6341e-52	0.646153	1.43363e-47	c2	HPGD
1.21785e-51	0.353736	2.63178e-47	c2	FKBP3
2.22099e-51	0.357582	4.79955e-47	c2	TAF9
5.78589e-51	0.386395	1.25033e-46	c2	LCP2
9.26451e-51	0.249338	2.00206e-46	c2	MICAL1
2.83463e-50	0.351986	6.12564e-46	c2	ATP6V1F
3.35177e-50	0.345536	7.24318e-46	c2	DNAJC15
3.43142e-50	0.370902	7.41529e-46	c2	CDK2AP1
3.50424e-50	0.316816	7.57265e-46	c2	MINDY2
5.39314e-50	0.445398	1.16546e-45	c2	GATA3
1.6179e-49	0.490724	3.49629e-45	c2	CDKN1C
2.2723e-49	0.281147	4.91044e-45	c2	NMT2
2.34023e-49	0.304704	5.05724e-45	c2	COX6A1
3.94202e-49	0.22712	8.5187e-45	c2	HMGN2
4.90158e-49	0.31668	1.05923e-44	c2	GMFG
6.446e-49	0.347213	1.39298e-44	c2	PAFAH1B3
8.55401e-49	0.326234	1.84852e-44	c2	SCP2
8.69037e-49	0.302378	1.87799e-44	c2	CHD4
9.83559e-49	0.348872	2.12547e-44	c2	MRPS36
2.00571e-48	0.346347	4.33433e-44	c2	HMGB3
2.33104e-48	0.322435	5.03739e-44	c2	SSBP2
2.49364e-48	0.312464	5.38876e-44	c2	RBBP4
3.98049e-48	0.354859	8.60185e-44	c2	PGM2L1
4.32766e-48	0.293168	9.35207e-44	c2	C4orf3
4.42134e-48	0.307848	9.55451e-44	c2	NDUFA1
4.45306e-48	0.354739	9.62307e-44	c2	DYNLL1
1.2729e-47	0.329321	2.75074e-43	c2	LDLRAD4
1.52411e-47	0.332684	3.29361e-43	c2	UQCRQ
8.10448e-47	0.343532	1.75138e-42	c2	ITGB2
1.13103e-46	0.32895	2.44415e-42	c2	JPT1
1.38907e-46	0.284549	3.00177e-42	c2	CD38
1.62632e-46	0.342688	3.51448e-42	c2	ATP5F1A
2.38899e-46	0.575706	5.16261e-42	c2	IER3
2.88554e-46	0.340249	6.23566e-42	c2	AK6
3.28257e-46	0.336472	7.09364e-42	c2	NDUFB5
9.96354e-46	0.276776	2.15312e-41	c2	USP11
1.13461e-45	0.307403	2.45189e-41	c2	BZW1
2.25208e-45	0.289861	4.86674e-41	c2	MIEN1
2.46497e-45	0.354657	5.32679e-41	c2	NDUFB1
4.68382e-45	0.300548	1.01217e-40	c2	MRPL41
5.78825e-45	0.266858	1.25084e-40	c2	CCDC50
5.88699e-45	0.282627	1.27218e-40	c2	RCN2
8.46916e-45	0.348715	1.83018e-40	c2	ANP32A
1.4739e-44	0.317792	3.1851e-40	c2	PARVG
1.62394e-44	0.316614	3.50933e-40	c2	BTF3L4
2.20694e-44	0.323482	4.7692e-40	c2	PHTF2
2.95838e-44	0.299418	6.39305e-40	c2	CCS
4.85365e-44	0.274783	1.04887e-39	c2	UBE2H
1.94145e-43	0.303796	4.19547e-39	c2	STT3B
2.27253e-43	0.312742	4.91094e-39	c2	MARCKS
4.24773e-43	0.294274	9.17935e-39	c2	RAB11B
5.50473e-43	0.311375	1.18957e-38	c2	POMP
1.08166e-42	0.297097	2.33746e-38	c2	EXOC4
1.37061e-42	0.328495	2.96189e-38	c2	MLF2
1.7959e-42	0.263929	3.88094e-38	c2	GNAQ
4.23765e-42	0.402731	9.15755e-38	c2	SNRPE
6.2014e-42	0.3009	1.34012e-37	c2	RHOC
1.20049e-41	0.309598	2.59427e-37	c2	RABAC1
1.61613e-41	0.313576	3.49247e-37	c2	HDAC2
1.66801e-41	0.3132	3.60457e-37	c2	NDUFS5
2.167e-41	0.294657	4.68289e-37	c2	RAC1
2.35605e-41	0.328243	5.09141e-37	c2	ZSCAN16-AS1
3.3865e-41	0.244495	7.31823e-37	c2	EIF4G2
7.36387e-41	0.303601	1.59133e-36	c2	RBMX
7.7685e-41	0.292567	1.67877e-36	c2	KHDRBS1
8.22157e-41	0.292957	1.77668e-36	c2	MORF4L1
9.75428e-41	0.301635	2.1079e-36	c2	COPZ1
1.14831e-40	0.321562	2.4815e-36	c2	SMARCB1
2.40088e-40	0.302407	5.18831e-36	c2	LAMTOR1
3.20119e-40	0.301734	6.91777e-36	c2	DDA1
4.81347e-40	0.271448	1.04019e-35	c2	DENR
5.40545e-40	0.296637	1.16812e-35	c2	PSMB6
6.87036e-40	0.283724	1.48468e-35	c2	TIMM17B
9.11176e-40	0.290454	1.96905e-35	c2	TERF2IP
1.42017e-39	0.317127	3.06898e-35	c2	PGD
2.84507e-39	0.268275	6.14819e-35	c2	LIMA1
3.27641e-39	0.276411	7.08031e-35	c2	TMED10
3.54263e-39	0.271219	7.65563e-35	c2	COX7B
4.52516e-39	0.325101	9.77888e-35	c2	NDUFB6
4.86472e-39	0.303302	1.05127e-34	c2	ITGAE
5.447e-39	0.265227	1.1771e-34	c2	MGST2
7.33862e-39	0.295113	1.58588e-34	c2	SLAMF1
7.72501e-39	0.298339	1.66938e-34	c2	ANAPC16
1.16816e-38	0.265145	2.52439e-34	c2	SEC61G
1.19282e-38	0.295409	2.57768e-34	c2	NDUFA6
1.20641e-38	0.263873	2.60705e-34	c2	HNRNPLL
1.60411e-38	0.304198	3.46648e-34	c2	YWHAQ
2.2571e-38	0.241681	4.8776e-34	c2	SMARCA4
2.68203e-38	0.229014	5.79587e-34	c2	DPF3
2.7838e-38	0.35046	6.01579e-34	c2	LIMS1
2.88328e-38	0.271711	6.23076e-34	c2	GCHFR
3.04642e-38	0.334972	6.58332e-34	c2	ZYX
3.25788e-38	0.275019	7.04029e-34	c2	KDELR1
3.68014e-38	0.290995	7.95279e-34	c2	TXNDC17
3.71334e-38	0.546804	8.02452e-34	c2	TRBC1
4.01755e-38	0.280388	8.68192e-34	c2	EIF3H
4.249e-38	0.285465	9.18209e-34	c2	DNAJC4
4.26332e-38	0.313307	9.21304e-34	c2	CBX1
6.21859e-38	0.218503	1.34384e-33	c2	SDCCAG8
9.76201e-38	0.326095	2.10957e-33	c2	TALDO1
9.81668e-38	0.303856	2.12138e-33	c2	ATP6V0E1
1.12604e-37	0.255881	2.43338e-33	c2	TIA1
1.29421e-37	0.24578	2.79679e-33	c2	PAIP2
1.46856e-37	0.283706	3.17357e-33	c2	GTF2H5
1.49541e-37	0.308548	3.23158e-33	c2	PFDN4
2.34277e-37	0.239875	5.06274e-33	c2	USP22
2.53462e-37	0.264661	5.4773e-33	c2	HNRNPK
2.64257e-37	0.315183	5.71059e-33	c2	IGBP1
2.73163e-37	0.294384	5.90305e-33	c2	TIMM8B
2.84759e-37	0.262557	6.15365e-33	c2	NT5C
1.2471e-36	0.292996	2.69498e-32	c2	MRPL33
1.5619e-36	0.298663	3.37526e-32	c2	WDR83OS
2.18922e-36	0.278082	4.73091e-32	c2	CHCHD5
2.23167e-36	0.297334	4.82263e-32	c2	GABARAPL2
2.40274e-36	0.255746	5.19231e-32	c2	UBXN1
2.71417e-36	0.282053	5.86532e-32	c2	ATP5PD
3.30786e-36	0.24286	7.14827e-32	c2	COMMD3
3.38613e-36	0.259262	7.31742e-32	c2	COX5B
5.97974e-36	0.291824	1.29222e-31	c2	MEA1
6.22108e-36	0.317468	1.34438e-31	c2	CALM3
9.28472e-36	0.203998	2.00643e-31	c2	IKZF1
9.92342e-36	0.26232	2.14445e-31	c2	CBX3
1.12899e-35	0.211305	2.43975e-31	c2	CMIP
1.1959e-35	0.212935	2.58434e-31	c2	RTN4
1.43937e-35	0.265671	3.11048e-31	c2	SEC61B
1.8361e-35	0.244588	3.96781e-31	c2	MAPK6
2.2155e-35	0.262524	4.78769e-31	c2	PIN4
3.1849e-35	0.270112	6.88257e-31	c2	PFDN1
5.65657e-35	0.278613	1.22238e-30	c2	RNF181
6.80834e-35	0.276922	1.47128e-30	c2	PABPN1
6.98157e-35	0.2714	1.50872e-30	c2	SF3B6
7.62135e-35	0.273235	1.64697e-30	c2	PSMB1
8.16108e-35	0.282056	1.76361e-30	c2	NEDD8
8.54937e-35	0.290716	1.84752e-30	c2	SRP9
9.32909e-35	0.257648	2.01602e-30	c2	RCSD1
1.87736e-34	0.285079	4.05697e-30	c2	PAK2
2.08546e-34	0.301897	4.50667e-30	c2	C4orf48
2.62288e-34	0.260163	5.66804e-30	c2	FMC1
3.20018e-34	0.291709	6.91558e-30	c2	PHB2
3.72489e-34	0.266425	8.04948e-30	c2	UBE2E3
5.12907e-34	0.297904	1.10839e-29	c2	DCXR
8.25729e-34	0.225979	1.7844e-29	c2	UGP2
9.65082e-34	0.252849	2.08554e-29	c2	SMARCE1
1.34109e-33	0.264981	2.89809e-29	c2	COPE
1.51022e-33	0.264001	3.26358e-29	c2	EIF3F
2.68175e-33	0.252866	5.79527e-29	c2	EIF3M
3.19184e-33	0.229115	6.89756e-29	c2	MCTS1
3.3342e-33	0.274447	7.20521e-29	c2	POLR2G
3.42602e-33	0.275887	7.40363e-29	c2	CHMP5
3.51545e-33	0.273144	7.5969e-29	c2	TESPA1
4.64291e-33	0.21915	1.00333e-28	c2	PTPN7
5.70635e-33	0.206565	1.23314e-28	c2	SEMA4D
8.40846e-33	0.259665	1.81707e-28	c2	AC090152.1
8.89508e-33	0.209747	1.92223e-28	c2	GRB2
1.11314e-32	0.282199	2.4055e-28	c2	RALY
1.12501e-32	0.266132	2.43114e-28	c2	PSMB7
1.32982e-32	0.249029	2.87373e-28	c2	SAP18
1.40633e-32	0.30887	3.03909e-28	c2	SEPT6
1.49489e-32	0.218444	3.23047e-28	c2	MMP24OS
1.59861e-32	0.252135	3.45459e-28	c2	FIBP
1.76019e-32	0.26164	3.80377e-28	c2	LAT
1.81848e-32	0.253155	3.92974e-28	c2	NDUFB11
1.96544e-32	0.293084	4.24733e-28	c2	PSMA4
2.12244e-32	0.269846	4.5866e-28	c2	ARHGEF6
2.23961e-32	0.246389	4.8398e-28	c2	MTF2
3.00641e-32	0.249361	6.49686e-28	c2	RFXANK
3.11477e-32	0.255719	6.73102e-28	c2	C6orf226
3.28425e-32	0.223014	7.09726e-28	c2	SEPHS2
3.33107e-32	0.200001	7.19845e-28	c2	MAL
3.45977e-32	0.254177	7.47656e-28	c2	ATP6V0C
3.48836e-32	0.238805	7.53836e-28	c2	UQCR11
5.16015e-32	0.245812	1.11511e-27	c2	CUTA
5.2821e-32	0.272495	1.14146e-27	c2	IGFLR1
7.02603e-32	0.247742	1.51833e-27	c2	STAT3
1.89172e-31	0.270473	4.08802e-27	c2	PSMD8
1.99137e-31	0.282993	4.30336e-27	c2	PSMA6
2.08613e-31	0.25138	4.50814e-27	c2	PFDN2
3.2338e-31	0.241169	6.98823e-27	c2	BDH2
6.40016e-31	0.279223	1.38307e-26	c2	LSM5
7.16078e-31	0.210548	1.54744e-26	c2	VEZT
7.94449e-31	0.281322	1.7168e-26	c2	MDH1
9.16506e-31	0.281098	1.98057e-26	c2	UBE2R2
1.16575e-30	0.280291	2.51918e-26	c2	ERP29
1.21976e-30	0.347176	2.6359e-26	c2	PRDX2
1.97833e-30	0.263622	4.27517e-26	c2	GRSF1
2.12366e-30	0.273766	4.58923e-26	c2	DAD1
3.46429e-30	0.206715	7.48633e-26	c2	DGKA
4.72757e-30	0.287816	1.02163e-25	c2	FAM96B
5.16316e-30	0.244353	1.11576e-25	c2	YWHAE
5.50428e-30	0.23144	1.18947e-25	c2	NDUFB9
6.14599e-30	0.222033	1.32815e-25	c2	YIPF3
6.51348e-30	0.227353	1.40756e-25	c2	TMEM258
6.83689e-30	0.278299	1.47745e-25	c2	HINT2
8.31988e-30	0.274693	1.79793e-25	c2	ELOVL5
9.3056e-30	0.254181	2.01094e-25	c2	MRPS21
1.23859e-29	0.253911	2.67658e-25	c2	NDUFA3
1.2454e-29	0.234141	2.69131e-25	c2	PPP4C
1.27563e-29	0.24762	2.75665e-25	c2	STMP1
2.53785e-29	0.283104	5.48429e-25	c2	ERGIC3
2.94613e-29	0.267426	6.3666e-25	c2	CHURC1
3.25735e-29	0.253684	7.03914e-25	c2	GPX4
3.63055e-29	0.220067	7.84561e-25	c2	SNRPB2
3.93116e-29	0.258314	8.49523e-25	c2	CYB5A
4.49064e-29	0.231875	9.70427e-25	c2	SMARCC1
4.76456e-29	0.237218	1.02962e-24	c2	TXN
5.33687e-29	0.234328	1.1533e-24	c2	NDUFAB1
6.65464e-29	0.252258	1.43807e-24	c2	DNAJC8
7.5023e-29	0.225856	1.62125e-24	c2	KRT10
1.31564e-28	0.261024	2.84309e-24	c2	PSMD4
1.38809e-28	0.259306	2.99966e-24	c2	CD48
2.5148e-28	0.268005	5.43448e-24	c2	C1D
3.28265e-28	0.249945	7.09381e-24	c2	NDUFS3
4.33367e-28	0.218867	9.36506e-24	c2	TUBA1A
4.99299e-28	0.242021	1.07899e-23	c2	MRPL9
5.16558e-28	0.244169	1.11628e-23	c2	NAP1L1
5.94171e-28	0.236799	1.284e-23	c2	COA3
6.13779e-28	0.227352	1.32638e-23	c2	IK
6.74782e-28	0.236973	1.4582e-23	c2	MRPL54
7.28056e-28	0.258662	1.57333e-23	c2	UBE2L3
7.39008e-28	0.215795	1.597e-23	c2	ERH
8.42432e-28	0.248083	1.8205e-23	c2	SUMO1
1.76903e-27	0.224859	3.82287e-23	c2	NUCKS1
1.83423e-27	0.259779	3.96377e-23	c2	POLD4
2.23081e-27	0.236336	4.82079e-23	c2	C11orf58
2.26532e-27	0.29366	4.89535e-23	c2	YWHAH
2.36264e-27	0.261702	5.10566e-23	c2	CAPRIN1
2.42769e-27	0.251023	5.24623e-23	c2	DDOST
2.54742e-27	0.220945	5.50497e-23	c2	TBRG1
5.48645e-27	0.235358	1.18562e-22	c2	LAMTOR5
5.76744e-27	0.23118	1.24634e-22	c2	UFC1
6.36382e-27	0.210549	1.37522e-22	c2	ZMAT2
8.17054e-27	0.200982	1.76565e-22	c2	CD5
9.39256e-27	0.552833	2.02973e-22	c2	LGALS1
1.30606e-26	0.221296	2.82239e-22	c2	HMGN3
2.76418e-26	0.251686	5.9734e-22	c2	SYF2
3.54608e-26	0.245544	7.66308e-22	c2	MRPL51
3.95339e-26	0.217925	8.54328e-22	c2	UBE2I
5.24903e-26	0.217522	1.13432e-21	c2	ZNHIT1
7.02626e-26	0.259501	1.51837e-21	c2	VPS28
7.657e-26	0.218183	1.65468e-21	c2	ARMCX6
7.66161e-26	0.249485	1.65567e-21	c2	PSMB2
8.50862e-26	0.236314	1.83871e-21	c2	APEX1
1.04245e-25	0.23037	2.25273e-21	c2	ARF5
1.25836e-25	0.234597	2.71931e-21	c2	RHBDD2
1.67964e-25	0.234031	3.6297e-21	c2	CHMP2A
3.03166e-25	0.2343	6.55143e-21	c2	SNRPD1
3.84234e-25	0.224979	8.30329e-21	c2	GTF3C6
3.99027e-25	0.297044	8.62297e-21	c2	TPI1
4.77266e-25	0.237805	1.03137e-20	c2	CHCHD1
4.92997e-25	0.231057	1.06537e-20	c2	ARPC5
5.23533e-25	0.220637	1.13135e-20	c2	TOMM22
5.50318e-25	0.221735	1.18924e-20	c2	NDUFA12
5.64474e-25	0.24804	1.21983e-20	c2	NDUFS7
6.24388e-25	0.241256	1.3493e-20	c2	MAP2K2
7.0763e-25	0.230512	1.52919e-20	c2	DBI
8.61352e-25	0.24112	1.86138e-20	c2	WDR1
1.05427e-24	0.214488	2.27828e-20	c2	RBX1
1.35175e-24	0.213741	2.92113e-20	c2	LCK
1.5147e-24	0.212739	3.27327e-20	c2	PPP1R18
1.5751e-24	0.203728	3.40378e-20	c2	BANF1
2.33079e-24	0.232608	5.03683e-20	c2	CWC15
3.55112e-24	0.281329	7.67397e-20	c2	ATP5PO
3.73779e-24	0.205733	8.07737e-20	c2	PPIB
5.36584e-24	0.215574	1.15956e-19	c2	PPM1G
7.60297e-24	0.203472	1.643e-19	c2	ATP5MPL
8.09846e-24	0.215501	1.75008e-19	c2	NDUFS8
1.07424e-23	0.20808	2.32144e-19	c2	ACTR3
1.18606e-23	0.230055	2.56307e-19	c2	ATP5ME
1.24726e-23	0.203213	2.69532e-19	c2	LAMTOR4
1.84165e-23	0.26362	3.9798e-19	c2	BLOC1S1
2.28256e-23	0.211685	4.93261e-19	c2	SNF8
2.61464e-23	0.201259	5.65024e-19	c2	ACAA1
2.96161e-23	0.204945	6.40004e-19	c2	TXN2
3.56288e-23	0.224087	7.69939e-19	c2	CFDP1
3.71275e-23	0.237006	8.02324e-19	c2	SNRPC
4.16039e-23	0.214106	8.9906e-19	c2	CNN2
5.85746e-23	0.211801	1.2658e-18	c2	MDH2
7.22568e-23	0.203476	1.56147e-18	c2	H2AFY
8.80016e-23	0.23677	1.90171e-18	c2	CLPP
9.45055e-23	0.227539	2.04226e-18	c2	DYNLRB1
1.00684e-22	0.20952	2.17577e-18	c2	PSMA5
3.91691e-22	0.213988	8.46444e-18	c2	RWDD1
3.99219e-22	0.246607	8.62713e-18	c2	SELENOW
4.52538e-22	0.204956	9.77935e-18	c2	TRAF3IP3
4.92493e-22	0.224359	1.06428e-17	c2	BAX
5.98461e-22	0.20257	1.29327e-17	c2	H2AFV
7.06615e-22	0.219289	1.527e-17	c2	UCP2
2.28768e-21	0.208442	4.94368e-17	c2	ATOX1
4.14019e-21	0.201695	8.94694e-17	c2	SPCS2
1.20496e-20	0.209418	2.60392e-16	c2	OLA1
5.87311e-20	0.204753	1.26918e-15	c2	ABRACL
4.12174e-19	0.212958	8.90708e-15	c2	GDI2
1.06181e-16	0.212265	2.29458e-12	c2	ALDOA
0	2.39328	0	c3	S100A4
0	2.05586	0	c3	KLRB1
0	1.97971	0	c3	S100A6
0	1.82577	0	c3	IL7R
0	1.65073	0	c3	CCR6
0	1.54515	0	c3	LST1
0	1.33288	0	c3	LTB
0	1.30621	0	c3	LINC01871
0	1.30338	0	c3	NCR3
0	1.28565	0	c3	IL23R
0	1.17216	0	c3	KIT
0	1.0742	0	c3	RORA
0	1.04362	0	c3	IL4I1
0	1.0248	0	c3	RORC
0	1.0176	0	c3	NPDC1
0	0.921137	0	c3	SCART1
3.81747e-301	0.700783	8.24954e-297	c3	CXCR6
8.42287e-300	0.799466	1.82018e-295	c3	BLK
1.63308e-297	0.857197	3.52908e-293	c3	TNFSF13B
3.77642e-289	0.965868	8.16085e-285	c3	JAML
6.64003e-281	1.38766	1.43491e-276	c3	ERN1
5.59289e-276	0.972689	1.20862e-271	c3	TNFRSF25
4.47861e-245	1.28483	9.67828e-241	c3	DUSP1
3.99933e-228	1.42626	8.64256e-224	c3	RGS1
1.09293e-225	0.994495	2.36182e-221	c3	SPOCK2
1.22762e-200	0.846316	2.6529e-196	c3	MAF
1.40359e-190	0.366524	3.03317e-186	c3	NKG7
2.0947e-188	0.678613	4.52665e-184	c3	HLA-B
2.42091e-187	1.41291	5.23158e-183	c3	CD69
2.99695e-185	1.24005	6.47641e-181	c3	JUNB
7.65179e-182	0.931515	1.65355e-177	c3	S100A10
5.95634e-178	0.859999	1.28717e-173	c3	HLA-E
4.79025e-169	1.58667	1.03517e-164	c3	ZFP36
9.90616e-166	1.01222	2.14072e-161	c3	EML4
4.47965e-164	0.733719	9.68051e-160	c3	TC2N
4.92861e-164	0.761909	1.06507e-159	c3	IFITM2
1.11189e-159	0.693339	2.4028e-155	c3	ELK3
4.04195e-153	1.05036	8.73465e-149	c3	FOS
3.80667e-150	0.934091	8.22621e-146	c3	AQP3
2.45813e-145	1.14655	5.31202e-141	c3	SLC2A3
2.05617e-143	0.886319	4.44339e-139	c3	PPP1R15A
2.89839e-141	1.04029	6.26341e-137	c3	ANXA1
7.66485e-137	1.10877	1.65637e-132	c3	LMNA
3.48833e-136	0.659877	7.53828e-132	c3	AP002884.1
6.43211e-135	0.646134	1.38998e-130	c3	HLA-A
3.58228e-132	1.01103	7.74131e-128	c3	CD55
3.8374e-132	0.944733	8.29262e-128	c3	CDKN1A
2.46539e-131	1.04279	5.32772e-127	c3	SQSTM1
5.05603e-131	1.12664	1.09261e-126	c3	TNFAIP3
5.22621e-129	0.77152	1.12938e-124	c3	SYTL2
1.63816e-128	0.912761	3.54006e-124	c3	PRNP
1.43032e-127	0.952938	3.09092e-123	c3	TAGAP
3.44433e-127	1.1504	7.44319e-123	c3	CXCR4
4.58663e-125	0.736604	9.91171e-121	c3	PHACTR2
1.10139e-123	1.13384	2.38011e-119	c3	TSC22D3
8.9247e-123	0.944791	1.92863e-118	c3	SRGN
2.53839e-119	0.648587	5.48545e-115	c3	DPP4
8.57609e-118	0.621193	1.85329e-113	c3	HOPX
4.42369e-108	0.658002	9.55959e-104	c3	CLIC3
2.28319e-107	0.598348	4.93396e-103	c3	SPATS2L
1.71258e-105	0.493102	3.70088e-101	c3	MYO1F
5.04448e-104	0.584397	1.09011e-99	c3	CTSW
5.40463e-101	0.535886	1.16794e-96	c3	ADAM19
1.24077e-100	0.610663	2.6813e-96	c3	FKBP11
3.15113e-98	0.77074	6.80959e-94	c3	ZFP36L1
1.27765e-97	0.788688	2.761e-93	c3	SPRY1
3.69062e-94	0.930162	7.97542e-90	c3	TNF
5.64422e-94	0.754611	1.21972e-89	c3	CCDC107
1.48208e-93	0.688295	3.20278e-89	c3	REEP3
1.85495e-93	0.700252	4.00855e-89	c3	TMIGD2
4.44512e-93	1.02994	9.6059e-89	c3	RGS2
1.94775e-92	0.68773	4.20908e-88	c3	TGFB1
2.70427e-92	0.734536	5.84393e-88	c3	TNFAIP8
1.8757e-90	0.676201	4.0534e-86	c3	FLNA
6.33024e-90	0.579783	1.36796e-85	c3	ACTN4
9.72976e-90	0.475884	2.1026e-85	c3	FASLG
8.19989e-87	0.67903	1.772e-82	c3	SESN1
1.46793e-86	0.506186	3.1722e-82	c3	CD52
4.46849e-86	0.813274	9.65641e-82	c3	FOSB
1.75992e-84	0.637374	3.80319e-80	c3	AUTS2
1.50695e-83	0.6154	3.25651e-79	c3	FLT3LG
4.27137e-82	0.47703	9.23043e-78	c3	TXK
1.23596e-80	0.556567	2.67092e-76	c3	FOSL2
2.95479e-79	0.520145	6.3853e-75	c3	AHNAK
2.99995e-79	0.650165	6.4829e-75	c3	RNASET2
3.81816e-79	0.638364	8.25104e-75	c3	PTPN4
7.45944e-78	0.669431	1.61199e-73	c3	CFL2
8.53894e-77	0.576844	1.84526e-72	c3	ERO1A
1.15651e-76	0.820918	2.49922e-72	c3	MCL1
4.48806e-76	0.529935	9.69869e-72	c3	VSIR
4.52036e-76	0.616228	9.76849e-72	c3	CYTIP
3.04734e-75	0.706628	6.58531e-71	c3	NR4A2
2.2913e-74	0.475897	4.95149e-70	c3	CD44
4.86283e-74	1.33307	1.05086e-69	c3	RASD1
2.22335e-73	0.769177	4.80467e-69	c3	ID2
3.50532e-72	0.70196	7.575e-68	c3	PTPN22
7.47315e-72	0.605824	1.61495e-67	c3	PDCD4
1.57433e-70	0.888211	3.40212e-66	c3	ARL4A
7.12059e-68	0.519783	1.53876e-63	c3	GPRIN3
4.05987e-67	0.472791	8.77338e-63	c3	ITGB7
5.33436e-67	0.942037	1.15275e-62	c3	PHLDA1
1.98786e-66	0.692147	4.29576e-62	c3	KLF2
7.31987e-66	0.650967	1.58182e-61	c3	CDC42EP3
3.0338e-65	0.669346	6.55605e-61	c3	G3BP2
3.89633e-64	0.614792	8.41997e-60	c3	LPAR6
2.29358e-63	0.579725	4.95643e-59	c3	SVIL
6.44725e-61	0.736103	1.39325e-56	c3	MYC
6.29502e-60	0.657967	1.36035e-55	c3	CCNG2
6.17306e-58	0.604577	1.334e-53	c3	TNFSF14
3.21583e-57	0.496176	6.9494e-53	c3	AMPD2
2.09339e-56	0.54888	4.52381e-52	c3	MDFIC
3.80671e-56	0.619217	8.2263e-52	c3	MBNL2
6.28818e-56	0.473404	1.35887e-51	c3	CERK
7.78426e-56	0.423554	1.68218e-51	c3	GIMAP4
8.06049e-56	0.454487	1.74187e-51	c3	PREX1
9.56968e-56	0.754118	2.06801e-51	c3	CREM
2.32023e-55	0.46827	5.01401e-51	c3	STAT4
3.49841e-55	0.595143	7.56006e-51	c3	LTA
3.81733e-54	0.615907	8.24925e-50	c3	AHR
8.64707e-54	0.51664	1.86863e-49	c3	SIK3
2.78653e-53	0.486945	6.02169e-49	c3	LMO4
1.39634e-52	0.613	3.01749e-48	c3	CSRNP1
1.01761e-51	0.476846	2.19905e-47	c3	INPP4A
1.10567e-51	0.638127	2.38935e-47	c3	NFKB1
7.28702e-51	0.445828	1.57473e-46	c3	CCR4
1.199e-50	0.569243	2.59104e-46	c3	ATP2B1
5.87593e-50	0.74437	1.26979e-45	c3	NFKBIA
6.03461e-50	0.733493	1.30408e-45	c3	RGCC
3.53801e-49	0.481565	7.64564e-45	c3	SCML4
8.02162e-49	0.475585	1.73347e-44	c3	BHLHE40
9.95317e-49	0.530573	2.15088e-44	c3	GLIPR1
2.1818e-48	0.643924	4.71488e-44	c3	TXNIP
2.54711e-48	0.517451	5.5043e-44	c3	NRIP1
6.60896e-48	0.479105	1.4282e-43	c3	IFITM3
3.37134e-47	0.84288	7.28547e-43	c3	CITED2
6.29521e-47	0.452943	1.3604e-42	c3	RARA
1.10582e-46	0.726936	2.38968e-42	c3	DDIT4
1.35071e-45	0.435947	2.91889e-41	c3	IQGAP2
2.06674e-45	0.600322	4.46623e-41	c3	DAPK1
3.29319e-45	0.422906	7.11658e-41	c3	KDSR
3.85999e-45	0.574309	8.34144e-41	c3	NABP1
5.86986e-45	0.393718	1.26848e-40	c3	CCND2
1.00846e-44	0.481746	2.17927e-40	c3	FAM107B
2.12492e-43	0.528218	4.59194e-39	c3	ITGB1
2.41708e-43	0.49197	5.22332e-39	c3	SLAMF1
1.06988e-41	0.496525	2.31201e-37	c3	PNP
2.53348e-41	0.548588	5.47485e-37	c3	CRIP1
7.72091e-41	0.446669	1.66849e-36	c3	TMEM156
1.49742e-39	0.589305	3.23591e-35	c3	TIPARP
1.66113e-39	0.594728	3.58969e-35	c3	DUSP2
1.71938e-39	0.826682	3.71559e-35	c3	ANKRD37
2.29818e-39	0.390609	4.96636e-35	c3	SELPLG
3.32388e-39	0.383384	7.18291e-35	c3	SAMHD1
2.33953e-38	0.497195	5.05573e-34	c3	CDC14A
1.30935e-37	0.413257	2.82951e-33	c3	MGAT5
1.0221e-35	0.406975	2.20875e-31	c3	PBXIP1
1.41863e-34	0.409219	3.06565e-30	c3	GBP2
1.60224e-34	0.471621	3.46245e-30	c3	GPR65
2.30625e-34	0.511412	4.98381e-30	c3	IL2
2.86908e-34	0.345878	6.20009e-30	c3	MATK
3.44877e-34	0.505995	7.4528e-30	c3	CDKN1B
1.33876e-33	0.320826	2.89305e-29	c3	HLA-F
1.71191e-32	0.466741	3.69944e-28	c3	PIM1
5.15521e-25	0.253256	1.11404e-20	c3	TRDV2
1.1658e-22	0.269126	2.51928e-18	c3	PLAC8
0	3.72062	0	c4	CCL4
0	3.2897	0	c4	CCL5
0	3.01567	0	c4	GZMK
0	2.98297	0	c4	NKG7
0	2.21921	0	c4	CST7
0	2.18812	0	c4	GZMA
0	1.41193	0	c4	IFNG-AS1
0	0.99554	0	c4	EOMES
9.64966e-303	1.81349	2.08529e-298	c4	CEBPD
2.03977e-298	1.76798	4.40793e-294	c4	XCL1
1.11992e-287	1.56498	2.42016e-283	c4	GZMM
1.23933e-281	1.09428	2.67819e-277	c4	HLA-B
3.61971e-269	1.7867	7.82219e-265	c4	XCL2
2.5408e-268	1.30228	5.49067e-264	c4	BTG1
1.02862e-225	1.32374	2.22286e-221	c4	LINC00861
1.16469e-219	1.17652	2.5169e-215	c4	LITAF
2.04784e-215	1.14751	4.42539e-211	c4	PYHIN1
1.02162e-189	1.22221	2.20772e-185	c4	SAMD3
9.52477e-187	1.15849	2.0583e-182	c4	CTSW
1.008e-185	0.946545	2.17829e-181	c4	HLA-A
8.01238e-185	0.983203	1.73148e-180	c4	CD8A
2.15371e-162	1.39883	4.65418e-158	c4	IFNG
1.40925e-148	1.52676	3.04539e-144	c4	DUSP2
2.6954e-145	0.992193	5.82475e-141	c4	CD44
9.3602e-142	1.02251	2.02274e-137	c4	HCST
9.88132e-140	1.21326	2.13535e-135	c4	CXCR4
7.7197e-136	0.944746	1.66823e-131	c4	CXCR3
6.20998e-112	1.08743	1.34198e-107	c4	TC2N
1.28274e-102	1.06112	2.77199e-98	c4	SRGN
1.5494e-101	0.982152	3.34826e-97	c4	GIMAP4
8.08477e-99	0.917498	1.74712e-94	c4	MATK
9.80104e-99	1.11238	2.118e-94	c4	NR4A2
2.9345e-97	0.827269	6.34146e-93	c4	STK17A
4.97002e-97	0.97811	1.07402e-92	c4	AHNAK
2.24999e-93	0.91757	4.86223e-89	c4	AOAH
1.35134e-90	0.889489	2.92024e-86	c4	APOBEC3G
3.17208e-84	0.800365	6.85486e-80	c4	CD74
2.97038e-83	1.0367	6.419e-79	c4	TNFAIP3
5.77532e-83	1.19288	1.24805e-78	c4	ITM2C
3.08781e-82	0.792804	6.67276e-78	c4	HLA-F
2.0299e-80	1.24211	4.38662e-76	c4	CMC1
6.51631e-76	0.885254	1.40817e-71	c4	FOSB
2.66876e-72	1.03995	5.76719e-68	c4	TNFSF9
4.85368e-65	0.746029	1.04888e-60	c4	CLIC3
1.72292e-64	0.842909	3.72323e-60	c4	TAGAP
9.58805e-63	0.659379	2.07198e-58	c4	LDB2
1.55122e-58	1.14435	3.35219e-54	c4	RGCC
1.70611e-57	0.857598	3.68691e-53	c4	ADGRE5
2.99663e-56	0.821626	6.47572e-52	c4	DENND2D
1.62853e-54	1.16036	3.51925e-50	c4	TUBA4A
5.21737e-53	0.857875	1.12747e-48	c4	LYST
2.29156e-52	0.855787	4.95206e-48	c4	MT2A
2.60441e-51	0.822919	5.62813e-47	c4	KLRB1
2.92038e-49	0.643476	6.31094e-45	c4	IL32
1.74284e-46	0.877914	3.76627e-42	c4	TSC22D3
1.98381e-46	0.893153	4.28702e-42	c4	CLDND1
4.66009e-45	0.691173	1.00704e-40	c4	ISG20
1.00645e-44	0.765781	2.17494e-40	c4	PREX1
1.48056e-44	0.764162	3.19949e-40	c4	PARP8
6.17083e-43	0.640268	1.33352e-38	c4	STAT4
1.14848e-41	0.684815	2.48186e-37	c4	NFATC2
1.23573e-40	0.808997	2.6704e-36	c4	ARAP2
3.74687e-39	0.80462	8.09698e-35	c4	GPR183
3.75422e-35	0.700731	8.11286e-31	c4	CBLB
1.62549e-33	0.67234	3.51269e-29	c4	TRGV9
2.00074e-33	0.558784	4.3236e-29	c4	B4GALT1
2.09616e-30	0.719771	4.5298e-26	c4	RGS1
0	3.01549	0	c5	XCL1
0	2.66163	0	c5	XCL2
0	1.61798	0	c5	GNG4
0	1.49109	0	c5	TNFRSF9
0	1.48186	0	c5	CTSW
0	1.21283	0	c5	NPW
3.97217e-247	1.12515	8.58385e-243	c5	PDCD1
3.44898e-236	0.637234	7.45324e-232	c5	AC004585.1
1.97703e-234	1.05786	4.27237e-230	c5	CD27
6.14615e-226	1.51463	1.32818e-221	c5	LGALS1
3.87219e-218	1.4364	8.3678e-214	c5	ZNF683
2.57269e-203	0.580489	5.55959e-199	c5	LAIR2
5.75098e-181	0.928525	1.24279e-176	c5	AHI1
2.01639e-166	0.832868	4.35743e-162	c5	ITM2C
1.61765e-161	0.611672	3.49575e-157	c5	TNFRSF1B
3.90772e-161	0.902771	8.44458e-157	c5	PARK7
4.49016e-152	0.854348	9.70323e-148	c5	SMIM24
5.2494e-152	0.618018	1.1344e-147	c5	SIRPG
1.71387e-144	0.576886	3.70367e-140	c5	GFOD1
4.0257e-143	0.931574	8.69953e-139	c5	CD74
1.80018e-142	0.719746	3.89018e-138	c5	TTN
1.56584e-133	0.954589	3.38379e-129	c5	CD7
8.86729e-132	0.419782	1.91622e-127	c5	RTP5
1.63353e-123	0.56485	3.53007e-119	c5	CLEC2D
1.47587e-122	0.397979	3.18937e-118	c5	MME
3.19052e-119	0.468829	6.89472e-115	c5	FAM173A
1.76777e-117	0.723071	3.82016e-113	c5	IKZF2
1.57153e-115	0.475662	3.39608e-111	c5	EPHX2
8.11622e-115	0.486067	1.75392e-110	c5	XXYLT1
3.03359e-114	0.795572	6.5556e-110	c5	C11orf96
7.17952e-103	0.51127	1.55149e-98	c5	CXCR3
4.02607e-100	0.47679	8.70033e-96	c5	ADGRE5
4.23254e-98	0.74649	9.14652e-94	c5	PEBP1
1.71167e-96	0.421192	3.69892e-92	c5	CD8A
4.64554e-96	0.455853	1.0039e-91	c5	CD63
9.38331e-94	0.30027	2.02773e-89	c5	MPST
1.67366e-92	0.370894	3.61678e-88	c5	CD226
2.38676e-92	0.41587	5.15778e-88	c5	IGFLR1
4.90494e-91	0.480018	1.05996e-86	c5	PRKCH
2.15432e-89	0.396897	4.65548e-85	c5	RGS3
4.07512e-88	0.368578	8.80634e-84	c5	AL109914.1
4.19512e-88	0.407755	9.06565e-84	c5	CXXC5
2.28353e-87	0.376205	4.93471e-83	c5	CLDN1
5.29515e-87	0.730671	1.14428e-82	c5	RGS16
1.35773e-86	0.294378	2.93405e-82	c5	GAS7
7.1162e-85	0.857159	1.53781e-80	c5	NUCB2
4.27448e-82	0.691077	9.23715e-78	c5	SMS
2.85516e-80	0.570658	6.17e-76	c5	HIPK2
9.10246e-80	0.45824	1.96704e-75	c5	CAMTA1
2.66863e-79	0.291533	5.7669e-75	c5	LYST
5.4151e-77	0.411482	1.1702e-72	c5	MAP3K8
1.7827e-76	0.468055	3.85242e-72	c5	ATOX1
2.01456e-76	0.648685	4.35346e-72	c5	PRDX2
3.10415e-76	0.305438	6.70807e-72	c5	IGFBP4
1.25548e-75	0.489789	2.7131e-71	c5	ADARB1
3.56736e-75	0.518277	7.70907e-71	c5	LCP2
1.69515e-73	0.252963	3.66323e-69	c5	S100A4
2.58465e-73	0.359356	5.58543e-69	c5	ISYNA1
1.22094e-71	0.417213	2.63845e-67	c5	RHOC
2.15898e-71	0.581509	4.66556e-67	c5	RPL22L1
3.22196e-70	0.336278	6.96266e-66	c5	P2RX5
1.29759e-68	0.61444	2.80409e-64	c5	FABP5
5.75505e-68	0.384688	1.24367e-63	c5	MEAF6
6.61532e-68	0.406897	1.42957e-63	c5	UGCG
1.26953e-67	0.500557	2.74346e-63	c5	RANBP1
2.58612e-67	0.490869	5.58862e-63	c5	CPNE7
3.78199e-67	0.563956	8.17287e-63	c5	FXYD2
5.44603e-64	0.414707	1.17689e-59	c5	CENPV
1.38628e-63	0.541047	2.99576e-59	c5	NDUFA13
1.55116e-63	0.429304	3.35206e-59	c5	NR4A3
4.77729e-62	0.531036	1.03237e-57	c5	SOD1
8.04837e-61	0.43023	1.73925e-56	c5	FDX1
3.17714e-57	0.271347	6.8658e-53	c5	PRMT2
3.1933e-57	0.375517	6.90073e-53	c5	GEM
8.85442e-57	0.480097	1.91344e-52	c5	AREG
1.69009e-55	0.344819	3.65228e-51	c5	PRKAR1A
3.41685e-55	0.430882	7.38381e-51	c5	EIF5A
2.73421e-54	0.371507	5.90862e-50	c5	COX20
8.64193e-54	0.420459	1.86752e-49	c5	PTPN6
1.23111e-53	0.349547	2.66043e-49	c5	BST2
3.50259e-53	0.359414	7.5691e-49	c5	AGFG1
7.25246e-52	0.279477	1.56726e-47	c5	ERMP1
1.57414e-51	0.36698	3.40172e-47	c5	ROMO1
1.86168e-51	0.380006	4.02308e-47	c5	PRDX5
1.89589e-51	0.267086	4.09702e-47	c5	IL2RB
2.38268e-51	0.282666	5.14898e-47	c5	CLDND1
5.59755e-51	0.244451	1.20963e-46	c5	CCDC50
1.56718e-50	0.456137	3.38668e-46	c5	TPI1
9.18768e-50	0.389977	1.98546e-45	c5	REL
1.9303e-49	0.397502	4.17138e-45	c5	CD79A
3.13133e-49	0.371263	6.76681e-45	c5	C9orf16
3.63743e-49	0.397014	7.86049e-45	c5	GPX4
5.36574e-49	0.36771	1.15954e-44	c5	WDR83OS
9.07466e-49	0.356738	1.96103e-44	c5	CLIC1
2.43554e-48	0.269798	5.2632e-44	c5	GRINA
4.22162e-48	0.290329	9.12291e-44	c5	NDFIP2
1.4052e-47	0.376849	3.03664e-43	c5	SUPT4H1
1.93129e-46	0.233007	4.17351e-42	c5	MRPL40
3.14075e-46	0.289533	6.78716e-42	c5	TRGC1
9.41999e-46	0.2975	2.03566e-41	c5	RUNX3
1.15416e-45	0.253614	2.49414e-41	c5	MCCC2
1.74618e-45	0.304754	3.77349e-41	c5	ACTN1
4.5122e-45	0.529435	9.75087e-41	c5	ITM2A
7.17459e-45	0.268485	1.55043e-40	c5	NME3
1.21097e-44	0.409621	2.6169e-40	c5	PLK2
2.8569e-44	0.334853	6.17376e-40	c5	RNF19A
4.62249e-44	0.326585	9.98921e-40	c5	GNG5
8.94539e-44	0.249637	1.9331e-39	c5	NFATC1
2.3154e-43	0.281678	5.00357e-39	c5	LAMTOR1
2.57619e-43	0.708518	5.56716e-39	c5	PTTG1
3.24593e-43	0.445688	7.01446e-39	c5	ENO1
4.59792e-43	0.299103	9.93611e-39	c5	B3GNT2
1.79779e-42	0.298757	3.88502e-38	c5	ARFGAP3
2.83376e-42	0.263002	6.12375e-38	c5	ECHS1
2.98328e-42	0.354726	6.44686e-38	c5	HCST
5.63929e-42	0.568517	1.21865e-37	c5	HOPX
6.4124e-42	0.528314	1.38572e-37	c5	DUSP4
1.23507e-41	0.856767	2.66898e-37	c5	BIRC3
1.45466e-41	0.253992	3.14352e-37	c5	ISOC2
1.45942e-41	0.231344	3.15381e-37	c5	SMIM37
1.9013e-41	0.286145	4.10872e-37	c5	LITAF
3.94682e-41	0.447628	8.52909e-37	c5	NR4A2
4.52579e-41	0.220892	9.78024e-37	c5	NRBP1
5.70002e-41	0.238424	1.23177e-36	c5	STAM
1.79044e-40	0.310852	3.86914e-36	c5	DNPH1
8.54122e-40	0.298101	1.84576e-35	c5	C12orf57
1.40167e-39	0.315456	3.02902e-35	c5	VDAC1
4.10391e-39	0.239539	8.86854e-35	c5	TNIP1
5.03065e-39	0.284653	1.08712e-34	c5	NOB1
9.62364e-39	0.222176	2.07967e-34	c5	ESYT2
1.00812e-38	0.671789	2.17854e-34	c5	CD82
1.62254e-38	0.219544	3.5063e-34	c5	BEX2
3.82676e-38	0.274219	8.26962e-34	c5	RNF181
8.02017e-38	0.366608	1.73316e-33	c5	DUSP2
1.374e-37	0.333301	2.96922e-33	c5	NRIP1
1.5895e-37	0.242811	3.43492e-33	c5	ACADVL
1.66485e-37	0.287085	3.59774e-33	c5	EDF1
7.87209e-37	0.267276	1.70116e-32	c5	HMGN3
9.17326e-37	0.203016	1.98234e-32	c5	ZDHHC24
9.25221e-37	0.300986	1.9994e-32	c5	GPI
1.51919e-36	0.406752	3.28297e-32	c5	PKM
2.33275e-36	0.235111	5.04108e-32	c5	RAB32
2.4029e-36	0.260003	5.19267e-32	c5	EIF6
2.59262e-36	0.248144	5.60264e-32	c5	MAGED2
2.76983e-36	0.233203	5.9856e-32	c5	AK6
3.8622e-36	0.275637	8.34621e-32	c5	TSTD1
5.01508e-36	0.222585	1.08376e-31	c5	JARID2
1.36725e-35	0.268326	2.95462e-31	c5	COX5B
1.78413e-35	0.292264	3.85551e-31	c5	DDOST
1.95255e-35	0.227242	4.21945e-31	c5	PLP2
2.42849e-35	0.219005	5.24798e-31	c5	AC008105.3
3.32368e-35	0.251169	7.18247e-31	c5	TOX
5.11974e-35	0.277873	1.10638e-30	c5	DDT
5.14983e-35	0.282756	1.11288e-30	c5	RABAC1
9.26286e-35	0.338539	2.0017e-30	c5	HBS1L
1.62298e-34	0.267916	3.50725e-30	c5	PHPT1
2.10212e-34	0.290213	4.54269e-30	c5	ITGB2-AS1
2.71504e-34	0.37272	5.86721e-30	c5	PGAM1
3.10361e-34	0.202605	6.70691e-30	c5	U2AF1L4
4.17501e-34	0.309095	9.02219e-30	c5	ATP5ME
6.97457e-34	0.22805	1.50721e-29	c5	DMAC1
8.83882e-34	0.280593	1.91007e-29	c5	SEC11A
1.22829e-33	0.29443	2.65434e-29	c5	COX5A
1.25412e-33	0.285558	2.71015e-29	c5	FAM162A
2.00269e-33	0.291823	4.32782e-29	c5	ITGB2
2.41366e-33	0.220405	5.21592e-29	c5	TRAF5
5.12327e-33	0.305953	1.10714e-28	c5	PSME2
1.35046e-32	0.282843	2.91835e-28	c5	ITGAE
1.40789e-32	0.251643	3.04245e-28	c5	MRPS21
2.2634e-32	0.234077	4.89122e-28	c5	MPG
2.43726e-32	0.202544	5.26692e-28	c5	ARMCX6
2.72806e-32	0.251441	5.89533e-28	c5	MRPL36
3.74003e-32	0.288094	8.0822e-28	c5	BEX3
6.17393e-32	0.345528	1.33419e-27	c5	BCL2L11
6.2066e-32	0.325657	1.34125e-27	c5	NHP2
8.39109e-32	0.237135	1.81331e-27	c5	PABPN1
1.51493e-31	0.261035	3.27377e-27	c5	TIMM13
1.79444e-31	0.27104	3.87779e-27	c5	NDUFAF3
1.94103e-31	0.341672	4.19456e-27	c5	SRM
1.97551e-31	0.231963	4.26907e-27	c5	MYL6B
3.64638e-31	0.207642	7.87984e-27	c5	ZNF580
3.71895e-31	0.223007	8.03665e-27	c5	PPM1G
3.98918e-31	0.210805	8.62061e-27	c5	MRPS36
4.60502e-31	0.302388	9.95145e-27	c5	GRSF1
7.02025e-31	0.229497	1.51708e-26	c5	ZDBF2
9.22518e-31	0.303833	1.99356e-26	c5	NCL
9.75735e-31	0.27478	2.10856e-26	c5	PPP1R14B
1.12902e-30	0.243393	2.43981e-26	c5	MRPL20
1.1291e-30	0.21002	2.43999e-26	c5	CAPNS1
1.3874e-30	0.205212	2.99818e-26	c5	DHRS7
2.17585e-30	0.229558	4.70201e-26	c5	ABHD17A
3.05817e-30	0.288524	6.6087e-26	c5	SH2D2A
5.54603e-30	0.236666	1.1985e-25	c5	MFF
9.01618e-30	0.275202	1.9484e-25	c5	ATP5MC3
9.99328e-30	0.262291	2.15955e-25	c5	TIMM8B
1.01233e-29	0.248052	2.18765e-25	c5	NOLC1
1.08866e-29	0.245367	2.3526e-25	c5	TMEM256
1.31045e-29	0.275455	2.83188e-25	c5	POLR2L
1.7902e-29	0.235514	3.86862e-25	c5	NFE2L2
2.04305e-29	0.20181	4.41504e-25	c5	FAM3C
2.445e-29	0.268014	5.28364e-25	c5	SKP1
2.67743e-29	0.325865	5.78593e-25	c5	NME1
2.99753e-29	0.269941	6.47766e-25	c5	CALR
4.79613e-29	0.339362	1.03644e-24	c5	PTP4A1
1.6467e-28	0.325131	3.55852e-24	c5	ALDOA
2.32834e-28	0.203127	5.03154e-24	c5	CD38
3.26241e-28	0.231894	7.05007e-24	c5	PDCD6
4.6523e-28	0.240323	1.00536e-23	c5	NDUFS8
5.04484e-28	0.256879	1.09019e-23	c5	NDUFA4
6.1286e-28	0.23631	1.32439e-23	c5	M6PR
6.3493e-28	0.269447	1.37208e-23	c5	TUFM
1.57153e-27	0.220686	3.39608e-23	c5	SERPINB1
1.89312e-27	0.236556	4.09103e-23	c5	HSBP1
2.10047e-27	0.233173	4.53912e-23	c5	ELOB
2.1991e-27	0.331895	4.75225e-23	c5	PIM3
2.48228e-27	0.273962	5.3642e-23	c5	PTPN7
2.81463e-27	0.22039	6.08242e-23	c5	PYM1
3.1269e-27	0.257102	6.75723e-23	c5	TRG-AS1
4.04612e-27	0.208515	8.74366e-23	c5	EXOSC5
4.10717e-27	0.321681	8.87559e-23	c5	ZFP36L1
5.41701e-27	0.215319	1.17061e-22	c5	TMEM50A
7.29444e-27	0.331424	1.57633e-22	c5	C4orf48
9.92668e-27	0.20165	2.14516e-22	c5	FAM136A
1.39023e-26	0.202302	3.00429e-22	c5	PFDN6
2.41081e-26	0.271777	5.20976e-22	c5	MYB
2.6151e-26	0.244738	5.65124e-22	c5	IMPDH2
3.52251e-26	0.217321	7.61214e-22	c5	PFDN2
3.62066e-26	0.24623	7.82425e-22	c5	GTF3A
3.77296e-26	0.240854	8.15338e-22	c5	ATP5MD
4.49499e-26	0.255762	9.71368e-22	c5	MRPL41
5.8484e-26	0.232207	1.26384e-21	c5	GADD45GIP1
5.98831e-26	0.216092	1.29407e-21	c5	NAP1L4
1.10519e-25	0.256217	2.38832e-21	c5	SYNGR2
1.13251e-25	0.275923	2.44736e-21	c5	NINJ1
1.13823e-25	0.214808	2.45971e-21	c5	TOX2
1.31152e-25	0.262352	2.8342e-21	c5	CD81
1.50074e-25	0.226192	3.2431e-21	c5	SPINT2
2.68676e-25	0.286145	5.8061e-21	c5	SLC7A5
2.80326e-25	0.217975	6.05784e-21	c5	TMBIM6
4.46179e-25	0.331475	9.64192e-21	c5	SERPINH1
5.81713e-25	0.252678	1.25708e-20	c5	TAGAP
6.94431e-25	0.216416	1.50067e-20	c5	PSMB1
7.89762e-25	0.23107	1.70668e-20	c5	TAF10
8.4432e-25	0.230577	1.82458e-20	c5	PAK2
1.57909e-24	0.257984	3.4124e-20	c5	DCXR
1.72706e-24	0.232469	3.73217e-20	c5	RBX1
3.32054e-24	0.219722	7.17569e-20	c5	C4orf3
5.10155e-24	0.229782	1.10244e-19	c5	RHOA
5.27836e-24	0.249369	1.14065e-19	c5	ZNF331
6.42295e-24	0.238713	1.388e-19	c5	PDIA6
7.14819e-24	0.214948	1.54472e-19	c5	EIF1B
7.20369e-24	0.227203	1.55672e-19	c5	COMMD6
7.56409e-24	0.220777	1.6346e-19	c5	MRPS34
8.63358e-24	0.215705	1.86572e-19	c5	BANF1
1.01357e-23	0.206304	2.19032e-19	c5	NDUFC1
1.34948e-23	0.285196	2.91623e-19	c5	NME2
1.45466e-23	0.207808	3.14352e-19	c5	ATP5MC1
1.75411e-23	0.222782	3.79063e-19	c5	PHB2
2.96268e-23	0.220051	6.40235e-19	c5	CCT6A
3.05772e-23	0.430383	6.60773e-19	c5	TRGV4
3.78313e-23	0.203071	8.17534e-19	c5	OST4
3.97253e-23	0.214073	8.58463e-19	c5	LAMTOR5
1.42368e-22	0.208902	3.07657e-18	c5	SELENOH
3.21381e-22	0.210864	6.94504e-18	c5	ANXA6
9.91441e-22	0.205469	2.1425e-17	c5	NDUFS6
2.43238e-21	0.259111	5.25638e-17	c5	ANP32A
4.13043e-21	0.214451	8.92587e-17	c5	COX6C
4.80463e-21	0.21211	1.03828e-16	c5	POLR2H
4.86122e-21	0.203021	1.05051e-16	c5	GABARAP
5.9961e-21	0.210426	1.29576e-16	c5	CLIC3
7.25906e-21	0.204562	1.56868e-16	c5	ATP5F1D
8.31743e-21	0.200307	1.7974e-16	c5	DCTPP1
1.57896e-20	0.205891	3.41214e-16	c5	PA2G4
1.60271e-20	0.209616	3.46345e-16	c5	GYPC
2.73958e-20	0.307283	5.92024e-16	c5	FAM177A1
6.50364e-20	0.216937	1.40544e-15	c5	PHB
7.5437e-20	0.253146	1.63019e-15	c5	SRRT
9.58479e-20	0.204215	2.07127e-15	c5	ANXA5
1.19518e-19	0.210695	2.58278e-15	c5	PSMB3
1.20007e-19	0.20729	2.59334e-15	c5	FKBP1A
5.07135e-19	0.205273	1.09592e-14	c5	ID3
5.29144e-19	0.299333	1.14348e-14	c5	LDHA
2.12859e-18	0.207831	4.59989e-14	c5	TOMM5
9.97718e-18	0.217579	2.15607e-13	c5	PGM2L1
1.64689e-17	0.220074	3.55893e-13	c5	PDCD5
4.90966e-16	0.205492	1.06098e-11	c5	SNHG15
1.64538e-13	0.288273	3.55566e-09	c5	PRDX1
0	1.43153	0	c6	CTSL
2.18033e-252	1.15124	4.7117e-248	c6	CD40LG
1.16739e-195	1.31644	2.52273e-191	c6	FXYD5
1.17968e-143	0.945921	2.5493e-139	c6	HOPX
2.99411e-139	0.804661	6.47027e-135	c6	CCR4
1.39241e-138	1.43837	3.009e-134	c6	ANXA1
2.56569e-121	1.18427	5.54446e-117	c6	KLF2
6.57868e-110	1.23579	1.42165e-105	c6	RGCC
2.22843e-106	0.789109	4.81565e-102	c6	SAMHD1
1.67785e-105	1.02187	3.62584e-101	c6	S100A10
4.62456e-98	0.768571	9.99367e-94	c6	IFITM2
1.12945e-97	1.09726	2.44075e-93	c6	CRIP1
4.40744e-96	0.606956	9.52448e-92	c6	HLA-B
1.90014e-95	0.829442	4.1062e-91	c6	PLAC8
2.7289e-95	0.806155	5.89715e-91	c6	CYTIP
4.37539e-93	0.881389	9.45522e-89	c6	ICOS
3.73609e-92	0.942798	8.07369e-88	c6	KLF6
1.22882e-89	0.449772	2.65548e-85	c6	ANK3
1.60285e-88	0.71902	3.46375e-84	c6	EMP3
4.892e-82	0.658602	1.05716e-77	c6	HLA-E
7.6408e-82	0.932634	1.65118e-77	c6	LMNA
1.00583e-81	0.83452	2.17361e-77	c6	CD69
1.24578e-81	0.816133	2.69213e-77	c6	IL2
1.81662e-80	0.738558	3.92571e-76	c6	S100A4
2.0191e-79	0.516278	4.36327e-75	c6	PI16
2.6052e-79	0.589219	5.62983e-75	c6	IL7R
5.39164e-78	0.567489	1.16513e-73	c6	ETV6
8.86438e-76	0.905225	1.91559e-71	c6	FOS
1.44607e-75	0.689744	3.12495e-71	c6	GBP2
3.70295e-75	0.788118	8.00208e-71	c6	MT2A
1.53431e-74	0.834121	3.31563e-70	c6	ZFP36
9.52073e-74	0.540532	2.05743e-69	c6	TNFRSF25
1.25338e-73	0.749112	2.70855e-69	c6	TAGLN2
4.59904e-73	0.578166	9.93853e-69	c6	HLA-A
8.0674e-72	0.582583	1.74336e-67	c6	HLA-C
7.79369e-70	0.998127	1.68422e-65	c6	TNF
1.47071e-69	0.796597	3.17821e-65	c6	S100A11
1.58433e-68	0.7195	3.42375e-64	c6	SRGN
1.15963e-67	0.684331	2.50596e-63	c6	ANXA5
1.41841e-67	0.809034	3.06519e-63	c6	PHLDA1
2.24106e-67	0.58851	4.84293e-63	c6	DENND2D
5.00127e-66	0.712771	1.08077e-61	c6	CSRNP1
8.30734e-66	0.608255	1.79522e-61	c6	SLC2A3
2.67716e-65	0.807425	5.78534e-61	c6	SQSTM1
2.86667e-65	0.733637	6.19487e-61	c6	IFITM3
1.01685e-63	0.736609	2.1974e-59	c6	GPR183
2.20253e-62	0.700255	4.75967e-58	c6	IRF1
1.33226e-61	0.550017	2.87902e-57	c6	GIMAP4
6.60055e-61	0.703739	1.42638e-56	c6	CD55
3.4716e-60	0.785408	7.50213e-56	c6	NR4A2
3.67539e-60	0.402166	7.94252e-56	c6	ADAM19
8.50038e-60	0.699565	1.83693e-55	c6	ARL4C
6.6994e-59	0.550488	1.44774e-54	c6	KLRB1
3.19909e-58	0.510113	6.91323e-54	c6	AUTS2
3.88192e-57	0.382588	8.38884e-53	c6	CSGALNACT1
3.62437e-56	0.518479	7.83227e-52	c6	CD44
1.46459e-55	0.563194	3.16498e-51	c6	MAML2
1.38087e-54	0.492405	2.98407e-50	c6	S100A6
1.4134e-54	0.548884	3.05436e-50	c6	TIMP1
1.98156e-54	0.572922	4.28215e-50	c6	LYPD3
2.55368e-54	0.663582	5.5185e-50	c6	RGS1
3.44413e-54	0.444744	7.44277e-50	c6	LTB
2.43027e-53	0.557252	5.25181e-49	c6	GLIPR1
4.22902e-53	0.603959	9.13891e-49	c6	TAGAP
5.48678e-53	0.83713	1.18569e-48	c6	TNFAIP3
1.58153e-51	0.454414	3.41769e-47	c6	VSIR
2.12115e-51	0.437581	4.58381e-47	c6	OPTN
5.30742e-51	0.512438	1.14693e-46	c6	CD52
5.96718e-51	0.559681	1.28951e-46	c6	LAPTM5
6.86831e-50	0.532883	1.48424e-45	c6	TRAT1
2.4662e-49	0.566485	5.32947e-45	c6	IDS
7.19482e-49	0.561224	1.5548e-44	c6	LPAR6
1.51881e-48	0.488163	3.28215e-44	c6	PPP1R15A
2.94275e-47	0.305904	6.35928e-43	c6	CAPN2
5.21271e-47	0.757867	1.12647e-42	c6	JUNB
7.77965e-47	0.6373	1.68118e-42	c6	CAPG
1.41203e-46	0.588623	3.05141e-42	c6	ARL4A
7.90031e-46	0.49171	1.70726e-41	c6	MAP3K1
1.9974e-45	0.505051	4.31639e-41	c6	LY6E
4.58204e-44	0.370409	9.9018e-40	c6	ARRDC2
5.10623e-41	0.664182	1.10346e-36	c6	TSC22D3
5.40675e-41	0.472412	1.1684e-36	c6	CD37
2.0593e-39	0.233841	4.45014e-35	c6	CST7
2.78395e-39	0.435657	6.01612e-35	c6	FBXO34
4.04886e-39	0.705802	8.74959e-35	c6	ATF3
6.25748e-39	0.57315	1.35224e-34	c6	LEPROTL1
1.13875e-38	0.355167	2.46084e-34	c6	TC2N
3.81043e-38	0.372558	8.23433e-34	c6	GLB1
4.24569e-38	0.446795	9.17494e-34	c6	RNASET2
1.36572e-37	0.659217	2.95132e-33	c6	ZNF331
1.62589e-37	0.286775	3.51355e-33	c6	ZNF524
1.88688e-37	0.434751	4.07756e-33	c6	PDCD4
5.54526e-37	0.568498	1.19833e-32	c6	NR4A1
1.39923e-36	0.320481	3.02373e-32	c6	AP002884.1
1.05269e-35	0.495415	2.27486e-31	c6	NOSIP
4.56785e-35	0.409092	9.87113e-31	c6	SPOCK2
1.62641e-34	0.596732	3.51467e-30	c6	IL32
1.71578e-34	0.582619	3.70781e-30	c6	MCL1
8.33652e-34	0.480243	1.80152e-29	c6	GIMAP7
8.40711e-34	0.429523	1.81678e-29	c6	PLK3
2.49907e-33	0.313394	5.40048e-29	c6	GBP1
3.65857e-33	0.335614	7.90618e-29	c6	CCND2
7.99629e-33	0.603402	1.728e-28	c6	AL133415.1
3.9413e-32	0.513177	8.51715e-28	c6	IL6ST
7.49187e-32	0.473008	1.61899e-27	c6	ARID5B
7.49284e-32	0.587638	1.6192e-27	c6	CDKN1A
8.79002e-32	0.634213	1.89952e-27	c6	BAG3
1.23431e-31	0.430824	2.66733e-27	c6	CDC14A
1.26426e-31	0.456071	2.73207e-27	c6	ITGB1
1.28977e-31	0.355512	2.7872e-27	c6	LSP1
1.47184e-31	0.534462	3.18064e-27	c6	RILPL2
1.55521e-31	0.350004	3.3608e-27	c6	PRKD3
2.32266e-31	0.426491	5.01927e-27	c6	SOCS3
3.31241e-31	0.411286	7.15811e-27	c6	FLT3LG
7.57503e-31	0.453551	1.63696e-26	c6	CREM
1.37226e-30	0.446042	2.96545e-26	c6	DUSP4
2.21076e-30	0.517616	4.77745e-26	c6	DUSP5
3.6834e-30	0.442802	7.95982e-26	c6	AHNAK
3.83521e-30	0.424042	8.28789e-26	c6	TTC39C
5.43966e-30	0.450128	1.17551e-25	c6	FOSB
6.00953e-30	0.440369	1.29866e-25	c6	PRKX
4.10542e-29	0.65968	8.87182e-25	c6	EZR
5.41029e-29	0.305156	1.16916e-24	c6	CTSB
6.37008e-29	0.401881	1.37657e-24	c6	KLF3
7.83851e-29	0.452064	1.6939e-24	c6	CD5
1.41827e-28	0.287959	3.06488e-24	c6	HLA-F
5.39098e-28	0.395279	1.16499e-23	c6	BHLHE40
1.0156e-27	0.334056	2.19472e-23	c6	GRASP
3.4055e-27	0.506325	7.35929e-23	c6	MAP3K8
5.32493e-27	0.507985	1.15072e-22	c6	ZFP36L2
2.8204e-26	0.398833	6.09489e-22	c6	ORAI1
3.0111e-26	0.344836	6.50699e-22	c6	AHR
3.54711e-26	0.427019	7.66531e-22	c6	GSTK1
5.44584e-26	0.344699	1.17685e-21	c6	TMEM173
8.32928e-26	0.351899	1.79996e-21	c6	TNFSF14
8.63162e-26	0.445046	1.86529e-21	c6	SGK1
1.23394e-25	0.387119	2.66654e-21	c6	PRNP
1.28015e-25	0.41383	2.7664e-21	c6	LRRFIP1
2.64794e-25	0.447136	5.7222e-21	c6	HPGD
5.8539e-25	0.320003	1.26503e-20	c6	RIPOR2
7.55109e-25	0.296908	1.63179e-20	c6	OSBPL3
1.63841e-24	0.296308	3.54061e-20	c6	SYNJ2
2.14735e-24	0.382207	4.64042e-20	c6	CAST
2.30845e-24	0.273895	4.98856e-20	c6	ZBTB16
2.48098e-24	0.236667	5.36139e-20	c6	SCML4
4.97701e-24	0.33416	1.07553e-19	c6	PLSCR3
1.03309e-23	0.295418	2.23251e-19	c6	RCAN3
1.05753e-23	0.421915	2.28532e-19	c6	NFKB1
1.13313e-23	0.34215	2.44869e-19	c6	NAMPT
3.81338e-23	0.362547	8.24072e-19	c6	AC016831.7
5.0882e-23	0.331502	1.09956e-18	c6	TMBIM1
5.65419e-23	0.291166	1.22187e-18	c6	CDC25B
7.33949e-23	0.29704	1.58606e-18	c6	STARD4
7.38428e-23	0.400048	1.59574e-18	c6	DUSP2
9.0301e-23	0.35813	1.95141e-18	c6	MSN
1.31835e-22	0.307522	2.84895e-18	c6	LMO4
3.5822e-22	0.339387	7.74113e-18	c6	RGS16
3.68778e-22	0.36374	7.96929e-18	c6	TIPARP
4.86951e-22	0.507846	1.0523e-17	c6	YPEL5
5.16785e-22	0.505781	1.11677e-17	c6	CLEC2B
7.24782e-22	0.394044	1.56625e-17	c6	GNG2
9.64366e-22	0.342167	2.08399e-17	c6	RASGRP2
1.26157e-21	0.239875	2.72625e-17	c6	MAF
1.4933e-21	0.394551	3.22703e-17	c6	SELENOK
1.87819e-21	0.470033	4.05876e-17	c6	PIM3
3.72178e-21	0.327116	8.04276e-17	c6	S1PR1
3.8435e-21	0.379589	8.30581e-17	c6	DOK2
5.2061e-21	0.286925	1.12504e-16	c6	XAF1
9.28758e-21	0.308337	2.00705e-16	c6	PSMB9
1.17251e-20	0.516405	2.53379e-16	c6	NEU1
1.74356e-20	0.378023	3.76784e-16	c6	NFKBIA
2.28124e-20	0.312931	4.92976e-16	c6	S1PR4
3.26181e-20	0.35312	7.04877e-16	c6	PELI1
3.60785e-20	0.369174	7.79657e-16	c6	STAT1
4.54435e-20	0.380203	9.82033e-16	c6	CORO1B
8.15996e-20	0.361902	1.76337e-15	c6	ISG20
1.62576e-19	0.365955	3.51328e-15	c6	NEAT1
2.05975e-19	0.256904	4.45113e-15	c6	FAM102A
2.09992e-19	0.36197	4.53792e-15	c6	HERC1
2.13996e-19	0.267583	4.62445e-15	c6	TNFRSF14
1.05836e-18	0.265287	2.28712e-14	c6	CYTH1
1.08784e-18	0.265515	2.35082e-14	c6	GPRIN3
1.89267e-17	0.310565	4.09006e-13	c6	GABARAPL1
2.13982e-17	0.438583	4.62414e-13	c6	NINJ1
4.14443e-17	0.452567	8.95612e-13	c6	INSIG1
4.45852e-17	0.370486	9.63486e-13	c6	TGFB1
4.97675e-17	0.372579	1.07548e-12	c6	BCAS2
6.47035e-17	0.265812	1.39824e-12	c6	PPP2R5C
6.89692e-17	0.369631	1.49042e-12	c6	NFKBIZ
9.39675e-17	0.279695	2.03064e-12	c6	TMEM123
2.29539e-16	0.300979	4.96034e-12	c6	SAMSN1
2.39893e-16	0.295886	5.18409e-12	c6	ERN1
4.23412e-16	0.26363	9.14993e-12	c6	RCBTB2
7.67522e-16	0.263218	1.65862e-11	c6	IRF7
7.85623e-16	0.256449	1.69773e-11	c6	ZFP36L1
1.44787e-15	0.331282	3.12884e-11	c6	ZC3HAV1
4.28986e-15	0.253816	9.27039e-11	c6	BIN1
4.58217e-15	0.249177	9.90208e-11	c6	MALT1
5.27529e-15	0.205694	1.13999e-10	c6	EMB
8.58253e-15	0.267458	1.85469e-10	c6	CDC42EP3
1.23876e-14	0.249105	2.67695e-10	c6	JAK1
1.69533e-14	0.265211	3.66362e-10	c6	ISCA1
1.709e-14	0.303685	3.69314e-10	c6	TRAC
2.00243e-14	0.32631	4.32726e-10	c6	PIM1
2.54711e-14	0.276674	5.50429e-10	c6	EPSTI1
2.59387e-14	0.270941	5.60536e-10	c6	NCOA7
4.38957e-14	0.289024	9.48587e-10	c6	ICAM2
4.51471e-14	0.323554	9.75629e-10	c6	PPP1CB
4.74644e-14	0.268923	1.02571e-09	c6	PDE4DIP
5.32386e-14	0.32134	1.15049e-09	c6	CDKN1B
7.50707e-14	0.230135	1.62228e-09	c6	IL27RA
8.84613e-14	0.265512	1.91165e-09	c6	OSBPL8
1.00912e-13	0.258682	2.18072e-09	c6	BIN2
1.41501e-13	0.284363	3.05784e-09	c6	TOB1
1.92851e-13	0.238332	4.16751e-09	c6	MBNL2
2.43063e-13	0.375545	5.25258e-09	c6	REL
3.28931e-13	0.251781	7.10819e-09	c6	AKAP13
5.90317e-13	0.298306	1.27568e-08	c6	ARL6IP5
8.53103e-13	0.229876	1.84356e-08	c6	TXNIP
3.12519e-12	0.260636	6.75354e-08	c6	SMCHD1
1.20631e-11	0.248491	2.60684e-07	c6	CCR7
1.23352e-11	0.213131	2.66563e-07	c6	FCMR
5.96697e-10	0.246777	1.28946e-05	c6	RELB
0	1.79215	0	c7	SMPD3
0	1.52971	0	c7	SOX13
0	1.38195	0	c7	CCDC26
1.30738e-271	1.2941	2.82525e-267	c7	CD1C
2.35561e-221	1.29924	5.09047e-217	c7	CD1B
1.6273e-215	1.69802	3.5166e-211	c7	LZTFL1
8.82772e-207	1.37094	1.90767e-202	c7	CD1E
1.65515e-199	1.33057	3.57677e-195	c7	MZB1
1.3006e-196	1.70707	2.8106e-192	c7	SELL
1.44448e-192	1.54012	3.12153e-188	c7	CCR9
2.2844e-168	0.641879	4.9366e-164	c7	IGHV1-3
1.3353e-159	1.01171	2.88558e-155	c7	ETV5
2.13554e-155	0.96862	4.6149e-151	c7	GCSAM
4.13492e-141	1.02518	8.93556e-137	c7	CD1A
6.4791e-139	1.13692	1.40013e-134	c7	SOX4
4.91362e-135	0.806745	1.06183e-130	c7	ABCC5
1.21183e-105	0.778346	2.61877e-101	c7	MFHAS1
1.93106e-102	0.75857	4.17302e-98	c7	PELI2
8.79065e-100	0.874419	1.89966e-95	c7	ANXA1
5.78921e-91	0.963851	1.25105e-86	c7	TCF12
3.63391e-89	1.00885	7.85287e-85	c7	SH3BP5
1.22627e-85	0.760372	2.64998e-81	c7	AFF3
4.37467e-79	1.03157	9.45366e-75	c7	SNRPE
9.38534e-72	0.747608	2.02817e-67	c7	LAIR1
1.75186e-70	1.01907	3.78576e-66	c7	AC084033.3
3.232e-65	0.510555	6.98435e-61	c7	TOP1MT
8.6307e-63	0.983189	1.8651e-58	c7	GATA3
1.13309e-59	0.716471	2.44861e-55	c7	ADA
9.14703e-58	0.778147	1.97667e-53	c7	PRMT7
1.93151e-56	0.572263	4.17399e-52	c7	LEF1
2.4475e-56	0.757772	5.28905e-52	c7	RHOH
9.04267e-55	0.814475	1.95412e-50	c7	DSTN
3.81661e-54	0.679662	8.24769e-50	c7	GUK1
7.69941e-54	0.73061	1.66384e-49	c7	MAL
1.19338e-51	0.654719	2.5789e-47	c7	MARCKSL1
6.28672e-51	0.60752	1.35856e-46	c7	AC136475.5
4.00594e-50	0.653911	8.65685e-46	c7	PTPRK
2.93021e-49	0.623073	6.33218e-45	c7	BCL7A
3.63796e-49	0.830272	7.86163e-45	c7	IL32
5.76961e-49	0.633904	1.24681e-44	c7	NREP
7.33531e-49	0.780054	1.58516e-44	c7	CASC15
3.04522e-47	0.642372	6.58073e-43	c7	SARDH
1.07191e-46	0.650886	2.31641e-42	c7	GRAP2
1.55053e-46	0.599972	3.3507e-42	c7	TESPA1
1.37874e-44	0.517394	2.97946e-40	c7	RFLNB
6.61409e-44	0.332012	1.42931e-39	c7	STMN1
1.28764e-40	0.521706	2.78259e-36	c7	VOPP1
9.4163e-40	0.470566	2.03486e-35	c7	AIF1
9.74639e-40	0.461815	2.10619e-35	c7	BIK
2.24777e-39	0.564027	4.85743e-35	c7	APEX1
2.56331e-38	0.455689	5.53932e-34	c7	TNRC6C
2.64743e-38	0.793019	5.72111e-34	c7	TRBC2
3.54542e-38	0.696847	7.66165e-34	c7	MIR181A1HG
6.57571e-38	0.453333	1.42101e-33	c7	NUCB2
3.7745e-36	0.538461	8.15669e-32	c7	CDKN2D
1.00109e-35	0.470502	2.16335e-31	c7	LINC02273
1.14835e-35	0.631493	2.48158e-31	c7	LAT
2.6078e-35	0.566927	5.63545e-31	c7	ZNF428
5.37759e-34	0.438413	1.1621e-29	c7	AEBP1
1.27415e-33	0.49482	2.75344e-29	c7	CBFA2T3
7.36448e-32	0.480103	1.59146e-27	c7	CD247
1.13984e-31	0.508553	2.4632e-27	c7	RNASEH2B
1.83235e-30	0.5352	3.9597e-26	c7	BCL11B
2.1493e-29	0.690569	4.64463e-25	c7	HIST1H2AC
3.22105e-29	0.437896	6.9607e-25	c7	SIVA1
5.03943e-29	0.567543	1.08902e-24	c7	FYB1
1.86008e-28	0.443757	4.01963e-24	c7	KLRG1
2.27395e-27	0.52819	4.91401e-23	c7	C15orf61
6.15173e-27	0.405721	1.32939e-22	c7	SSR2
1.79618e-26	0.561043	3.88155e-22	c7	MTF2
5.94339e-26	0.392051	1.28437e-21	c7	NDUFB4
7.01847e-26	0.472034	1.51669e-21	c7	PAFAH1B3
8.35245e-26	0.486718	1.80496e-21	c7	IGBP1
2.81518e-25	0.436385	6.08361e-21	c7	HDAC2
1.22062e-24	0.453013	2.63775e-20	c7	MRPL52
3.31191e-24	0.457123	7.15704e-20	c7	RPAIN
4.72414e-24	0.498056	1.02089e-19	c7	DBN1
1.1152e-23	0.389808	2.40995e-19	c7	VAPA
1.73389e-23	0.477761	3.74693e-19	c7	MARCKS
1.79801e-23	0.464762	3.8855e-19	c7	COMMD3
5.02678e-23	0.373322	1.08629e-18	c7	PRKCB
5.383e-23	0.514389	1.16327e-18	c7	A1BG
9.25437e-23	0.369309	1.99987e-18	c7	RTRAF
1.01379e-22	0.549137	2.1908e-18	c7	GNA15
2.81292e-22	0.368285	6.07871e-18	c7	GSTP1
8.09978e-22	0.410199	1.75036e-17	c7	CDK6
9.1304e-22	0.465481	1.97308e-17	c7	RAE1
2.18958e-21	0.473151	4.73167e-17	c7	TFDP2
4.3668e-21	0.44361	9.43666e-17	c7	SVBP
1.03987e-20	0.354559	2.24715e-16	c7	IGF2BP2
1.55349e-20	0.414582	3.35709e-16	c7	SPINT2
2.05761e-20	0.321829	4.44651e-16	c7	HMGA1
3.87994e-20	0.405381	8.38455e-16	c7	ZNF280D
5.22412e-20	0.454374	1.12893e-15	c7	MYL6B
9.71441e-20	0.396702	2.09928e-15	c7	CHST11
1.36491e-19	0.378116	2.94958e-15	c7	SNRPB2
2.13686e-19	0.365649	4.61776e-15	c7	STAP1
1.14988e-18	0.413034	2.48488e-14	c7	NBDY
1.32633e-18	0.271224	2.8662e-14	c7	SMIM24
5.02304e-18	0.358538	1.08548e-13	c7	TKT
2.33196e-17	0.396677	5.03936e-13	c7	HPGDS
3.27575e-17	0.381656	7.0789e-13	c7	ZMIZ1
6.00884e-17	0.38622	1.29851e-12	c7	BEX3
1.83391e-16	0.447261	3.96307e-12	c7	SH2D1A
2.74468e-16	0.377317	5.93126e-12	c7	TIA1
1.31634e-15	0.480347	2.84461e-11	c7	RUNX1
1.40998e-15	0.340594	3.04696e-11	c7	ADD3
1.68538e-15	0.345601	3.6421e-11	c7	PHF14
3.49284e-15	0.355058	7.54804e-11	c7	NMT2
5.80851e-15	0.335448	1.25522e-10	c7	FLI1
6.0701e-15	0.333	1.31175e-10	c7	TPM4
7.66788e-15	0.3864	1.65703e-10	c7	RAB37
9.96872e-15	0.396341	2.15424e-10	c7	RCBTB2
1.14743e-14	0.317125	2.47959e-10	c7	FAM200B
1.04985e-13	0.326386	2.26872e-09	c7	MLLT11
1.09667e-13	0.319813	2.3699e-09	c7	CD38
1.14666e-13	0.363762	2.47793e-09	c7	DDAH2
2.33854e-12	0.332228	5.05358e-08	c7	MDM4
3.46894e-12	0.253999	7.49638e-08	c7	BACH2
0	4.093	0	c8	HIST1H4C
0	3.18341	0	c8	HIST1H3B
0	2.95852	0	c8	HIST1H1B
0	2.83442	0	c8	TUBA1B
0	2.51244	0	c8	TYMS
0	2.46998	0	c8	HIST1H1D
0	2.4357	0	c8	HIST1H1E
0	2.36825	0	c8	HIST1H3C
0	2.31322	0	c8	HMGB2
0	2.30837	0	c8	TUBB
0	2.21678	0	c8	HIST1H2AL
0	2.20226	0	c8	UBE2C
0	2.15696	0	c8	NUSAP1
0	2.1363	0	c8	HIST1H4F
0	2.05345	0	c8	DUT
0	2.01362	0	c8	HIST1H1C
0	1.99289	0	c8	HIST1H2AI
0	1.9865	0	c8	H2AFZ
0	1.97911	0	c8	HMGN2
0	1.96909	0	c8	STMN1
0	1.93993	0	c8	PCLAF
0	1.91875	0	c8	RRM2
0	1.87821	0	c8	TOP2A
0	1.84058	0	c8	HIST1H3F
0	1.81519	0	c8	MKI67
0	1.77696	0	c8	HIST1H2AJ
0	1.77173	0	c8	HIST1H2BH
0	1.74891	0	c8	HMGB1
0	1.72532	0	c8	HIST2H2AB
0	1.70406	0	c8	HIST1H2AG
0	1.69396	0	c8	HIST1H2BF
0	1.67686	0	c8	HIST1H3G
0	1.66493	0	c8	CDK1
0	1.64494	0	c8	H2AFX
0	1.61312	0	c8	HIST1H2AB
0	1.60856	0	c8	HIST1H2BC
0	1.60405	0	c8	UBE2T
0	1.57105	0	c8	TPX2
0	1.55203	0	c8	CKS1B
0	1.5189	0	c8	CENPF
0	1.45748	0	c8	HIST1H2AM
0	1.4227	0	c8	HIST1H2AE
0	1.41492	0	c8	HIST1H4D
0	1.38622	0	c8	CCNA2
0	1.37441	0	c8	DHFR
0	1.34648	0	c8	CENPW
0	1.34397	0	c8	CENPM
0	1.33396	0	c8	ATAD2
0	1.33338	0	c8	CENPU
0	1.3269	0	c8	HIST1H2BB
0	1.31869	0	c8	HIST1H2BJ
0	1.31203	0	c8	PCNA
0	1.304	0	c8	HIST2H2BF
0	1.2781	0	c8	HIST1H1A
0	1.26654	0	c8	NCAPG
0	1.25191	0	c8	CLSPN
0	1.25162	0	c8	BIRC5
0	1.24328	0	c8	SMC2
0	1.23591	0	c8	AURKB
0	1.23486	0	c8	CDCA8
0	1.21806	0	c8	ZWINT
0	1.18438	0	c8	CDT1
0	1.161	0	c8	AL031777.3
0	1.15569	0	c8	SPC25
0	1.1308	0	c8	RAD51AP1
0	1.12731	0	c8	ASF1B
0	1.12285	0	c8	DLGAP5
0	1.12268	0	c8	MAD2L1
0	1.1208	0	c8	ASPM
0	1.11162	0	c8	HELLS
0	1.0944	0	c8	HIST1H2AH
0	1.09061	0	c8	HIST1H4H
0	1.07054	0	c8	PRC1
0	1.06188	0	c8	PKMYT1
0	1.05378	0	c8	MYBL2
0	1.02816	0	c8	KIF22
0	1.01926	0	c8	TK1
0	1.01812	0	c8	GMNN
0	1.01805	0	c8	RRM1
0	0.995956	0	c8	MND1
0	0.99333	0	c8	TMEM106C
0	0.972163	0	c8	NDC80
0	0.96141	0	c8	CDC20
0	0.953917	0	c8	UHRF1
0	0.949668	0	c8	HIST1H2BL
0	0.948971	0	c8	KIFC1
0	0.94884	0	c8	KNL1
0	0.942335	0	c8	KIF11
0	0.941693	0	c8	EZH2
0	0.93305	0	c8	CCNB2
0	0.882103	0	c8	DIAPH3
0	0.882036	0	c8	FBXO5
0	0.880384	0	c8	CDCA3
0	0.876645	0	c8	ACYP1
0	0.866119	0	c8	HJURP
0	0.864201	0	c8	CDCA5
0	0.859469	0	c8	HMMR
0	0.858034	0	c8	KIF15
0	0.853761	0	c8	FEN1
0	0.847971	0	c8	HIST2H2AC
0	0.846058	0	c8	DTYMK
0	0.82826	0	c8	RNASEH2A
0	0.823132	0	c8	ANLN
0	0.82297	0	c8	ESCO2
0	0.813958	0	c8	CENPE
0	0.811628	0	c8	NUF2
0	0.810593	0	c8	FANCI
0	0.806697	0	c8	KIF23
0	0.801339	0	c8	GTSE1
0	0.800502	0	c8	CDC6
0	0.791393	0	c8	CCDC34
0	0.778864	0	c8	CDCA2
0	0.774911	0	c8	HIST1H3I
0	0.773499	0	c8	CENPN
0	0.770413	0	c8	KIF20B
0	0.765916	0	c8	CRNDE
0	0.757843	0	c8	ORC6
0	0.757548	0	c8	CDKN3
0	0.751872	0	c8	ATAD5
0	0.751497	0	c8	HIST1H2BM
0	0.741762	0	c8	WDR34
0	0.740129	0	c8	MCM4
0	0.733953	0	c8	SGO1
0	0.73108	0	c8	SKA3
0	0.724098	0	c8	PLK1
0	0.719983	0	c8	CENPH
0	0.698251	0	c8	SGO2
0	0.69503	0	c8	C21orf58
0	0.69044	0	c8	TACC3
0	0.688899	0	c8	RPL39L
0	0.688652	0	c8	LIG1
0	0.683442	0	c8	CCNB1
0	0.679607	0	c8	HIRIP3
0	0.678537	0	c8	CKAP2L
0	0.674222	0	c8	HIST1H3J
0	0.67345	0	c8	NCAPH
0	0.671907	0	c8	KIF2C
0	0.670733	0	c8	HIST1H4B
0	0.664705	0	c8	NEIL3
0	0.657645	0	c8	CENPA
0	0.645851	0	c8	HIST1H2AK
0	0.643148	0	c8	CDCA4
0	0.64274	0	c8	CDC45
0	0.636997	0	c8	CEP55
0	0.629485	0	c8	FAM111B
0	0.623405	0	c8	ECT2
0	0.61795	0	c8	CHAF1A
0	0.615352	0	c8	NCAPG2
0	0.612548	0	c8	DTL
0	0.607798	0	c8	ARHGAP11A
0	0.607734	0	c8	BRCA2
0	0.607582	0	c8	MXD3
0	0.602261	0	c8	MELK
0	0.580377	0	c8	HIST1H4I
0	0.578577	0	c8	MCM10
0	0.576275	0	c8	RACGAP1
0	0.568617	0	c8	TROAP
0	0.56767	0	c8	DSCC1
0	0.567241	0	c8	BRCA1
0	0.552459	0	c8	PBK
0	0.547457	0	c8	TUBG1
0	0.538309	0	c8	AURKA
0	0.530246	0	c8	RFC3
0	0.528387	0	c8	HIST1H2BI
0	0.527387	0	c8	EXO1
0	0.526203	0	c8	CIP2A
0	0.52317	0	c8	FOXM1
0	0.520201	0	c8	STIL
0	0.516515	0	c8	GGH
0	0.509196	0	c8	CDC25A
0	0.508644	0	c8	E2F7
0	0.507229	0	c8	DEPDC1B
0	0.505607	0	c8	SHCBP1
0	0.504703	0	c8	BUB1B
0	0.499017	0	c8	WDR76
0	0.49751	0	c8	MASTL
0	0.493966	0	c8	ZGRF1
0	0.481687	0	c8	KIF20A
0	0.472372	0	c8	TTK
0	0.471841	0	c8	KIF14
0	0.462749	0	c8	KIF4A
0	0.461222	0	c8	SPC24
0	0.447201	0	c8	KIF18A
0	0.417063	0	c8	CDC25C
0	0.415917	0	c8	C1orf112
0	0.412795	0	c8	FANCD2
0	0.406952	0	c8	SKA1
0	0.399492	0	c8	RAD54L
0	0.396223	0	c8	INCENP
0	0.393038	0	c8	OIP5
0	0.382308	0	c8	E2F2
0	0.377041	0	c8	PLK4
0	0.376817	0	c8	SPAG5
0	0.372829	0	c8	E2F8
0	0.366873	0	c8	POC1A
0	0.362588	0	c8	POLQ
0	0.350544	0	c8	MTFR2
0	0.350192	0	c8	DEPDC1
0	0.342224	0	c8	TRIP13
0	0.322659	0	c8	NEK2
0	0.320946	0	c8	KIF18B
0	0.257792	0	c8	HIST1H4L
2.43215e-304	0.366372	5.25588e-300	c8	BUB1
2.95118e-303	1.10988	6.3775e-299	c8	MCM7
1.62033e-299	0.456069	3.50152e-295	c8	CENPP
3.32672e-294	0.353053	7.18903e-290	c8	TCF19
4.3428e-293	0.551556	9.3848e-289	c8	SAC3D1
8.32539e-293	1.04916	1.79912e-288	c8	LMNB1
5.28715e-292	0.983249	1.14255e-287	c8	USP1
2.3959e-290	0.444291	5.17755e-286	c8	SPDL1
9.356e-290	0.807467	2.02183e-285	c8	GINS2
1.23034e-289	0.543312	2.65876e-285	c8	HIST1H4A
4.60969e-283	0.405327	9.96155e-279	c8	PARPBP
2.08592e-280	0.385763	4.50768e-276	c8	HIST1H2BO
2.44861e-280	1.12541	5.29146e-276	c8	RPA3
6.56693e-280	0.622724	1.41911e-275	c8	RMI2
6.91009e-279	0.683462	1.49327e-274	c8	ITGB3BP
9.17637e-277	0.273965	1.98301e-272	c8	WDR62
1.47169e-272	0.290682	3.18032e-268	c8	BRIP1
1.17359e-271	0.421576	2.53613e-267	c8	TIMELESS
2.26144e-271	0.475201	4.88697e-267	c8	RFC5
1.48259e-269	0.763671	3.20389e-265	c8	FAM111A
2.50969e-269	1.12675	5.42345e-265	c8	PTTG1
1.06055e-267	0.694469	2.29184e-263	c8	PXMP2
1.1702e-267	0.528909	2.52881e-263	c8	LRR1
3.10233e-267	1.36158	6.70414e-263	c8	TMPO
1.26719e-266	0.374105	2.7384e-262	c8	DNA2
1.04158e-263	0.861335	2.25085e-259	c8	CENPK
5.72777e-263	1.18297	1.23777e-258	c8	SMC4
9.16907e-262	0.337748	1.98144e-257	c8	AC091057.6
1.28288e-258	0.837746	2.77231e-254	c8	AC011603.2
4.03783e-257	0.41628	8.72575e-253	c8	CEP152
9.62795e-257	0.573418	2.0806e-252	c8	CHEK1
2.14252e-250	0.269619	4.63e-246	c8	PSMC3IP
5.94691e-250	1.24846	1.28513e-245	c8	DEK
3.79375e-248	0.419356	8.1983e-244	c8	DDX11
4.34855e-246	0.823863	9.39722e-242	c8	MCM3
6.40778e-246	1.15824	1.38472e-241	c8	HIST1H3H
9.16661e-246	1.32932	1.9809e-241	c8	SIVA1
1.2883e-243	0.758805	2.78401e-239	c8	DNAJC9
6.9497e-242	0.373738	1.50183e-237	c8	AL662797.1
1.0575e-239	0.608429	2.28525e-235	c8	NCAPD3
2.49764e-239	0.246173	5.3974e-235	c8	TRAIP
1.70866e-238	0.790263	3.69241e-234	c8	HADH
1.33048e-237	0.618609	2.87518e-233	c8	VRK1
1.36642e-237	1.41102	2.95284e-233	c8	ALYREF
4.38939e-237	0.8716	9.48547e-233	c8	SKA2
1.51476e-236	0.290062	3.2734e-232	c8	PIMREG
1.90805e-236	1.32054	4.12331e-232	c8	RANBP1
3.79596e-236	0.682409	8.20307e-232	c8	YEATS4
1.43935e-235	0.347926	3.11044e-231	c8	KNSTRN
3.47282e-235	0.351567	7.50476e-231	c8	TMSB15A
1.03069e-232	0.404171	2.22732e-228	c8	POLD3
1.25163e-231	0.287228	2.70477e-227	c8	HIST1H4E
2.16387e-231	1.09394	4.67613e-227	c8	ANP32E
1.03106e-229	0.291833	2.22812e-225	c8	ORC1
3.15848e-227	0.305435	6.82548e-223	c8	CENPO
3.78697e-227	0.331356	8.18365e-223	c8	FANCB
4.92525e-224	0.282489	1.06435e-219	c8	DMC1
6.17953e-223	0.374497	1.3354e-218	c8	POLA2
4.05558e-222	0.881168	8.76411e-218	c8	NUDT1
1.54066e-221	0.998304	3.32936e-217	c8	DNMT1
1.62029e-221	0.697726	3.50145e-217	c8	NSD2
1.44657e-220	0.771804	3.12603e-216	c8	HMGB3
9.00246e-220	1.06741	1.94543e-215	c8	LSM4
8.68342e-219	0.572688	1.87649e-214	c8	NCAPD2
8.81084e-219	0.541059	1.90402e-214	c8	RFC4
7.99705e-217	0.573546	1.72816e-212	c8	RBBP8
1.4598e-216	0.502983	3.15463e-212	c8	CDK2
1.79247e-216	0.338374	3.87354e-212	c8	FANCG
4.70964e-216	0.343685	1.01775e-211	c8	CENPQ
9.38816e-216	0.503355	2.02878e-211	c8	BARD1
7.58159e-215	0.324149	1.63838e-210	c8	CENPJ
3.03528e-214	0.384359	6.55925e-210	c8	BLM
7.90291e-214	0.389795	1.70782e-209	c8	NRM
1.69159e-212	0.611206	3.65553e-208	c8	PHGDH
6.8561e-212	0.669148	1.4816e-207	c8	TFDP1
1.07546e-210	0.243427	2.32406e-206	c8	CCNF
1.76061e-210	1.34676	3.80468e-206	c8	UBE2S
2.83488e-210	0.418235	6.12618e-206	c8	WEE1
3.33687e-210	0.39106	7.21098e-206	c8	RFWD3
1.04128e-208	0.634662	2.2502e-204	c8	SAE1
4.46429e-208	0.307267	9.64734e-204	c8	DSN1
4.75975e-205	0.248415	1.02858e-200	c8	GINS4
7.3364e-202	0.607957	1.5854e-197	c8	CKAP2
2.36221e-201	1.09443	5.10474e-197	c8	TUBB4B
1.63429e-200	0.723394	3.5317e-196	c8	MCM5
8.10259e-200	0.547885	1.75097e-195	c8	TOPBP1
1.95522e-199	0.789451	4.22524e-195	c8	HSPB11
7.18014e-199	0.322174	1.55163e-194	c8	WDHD1
1.58827e-197	0.39569	3.43225e-193	c8	C9orf40
4.68231e-196	0.524793	1.01185e-191	c8	ACOT7
1.58597e-195	1.20237	3.42728e-191	c8	CKS2
2.37708e-195	0.282494	5.13688e-191	c8	ZNF367
8.59002e-195	0.685554	1.8563e-190	c8	MAD2L2
9.6918e-194	0.287896	2.0944e-189	c8	MCM8
3.07038e-193	0.712419	6.63508e-189	c8	HAT1
1.06682e-192	0.355388	2.3054e-188	c8	MIS18A
1.4741e-191	0.284754	3.18553e-187	c8	POLA1
3.42538e-190	0.862561	7.40225e-186	c8	SMC1A
4.46817e-188	0.804099	9.6557e-184	c8	SMC3
3.94945e-187	1.02608	8.53475e-183	c8	COX8A
9.40948e-187	0.375347	2.03339e-182	c8	RBL1
2.61838e-186	0.503521	5.65833e-182	c8	SLC29A1
4.34317e-186	0.84178	9.38559e-182	c8	DDX39A
6.31905e-186	0.308581	1.36555e-181	c8	MGME1
7.20186e-186	0.385297	1.55632e-181	c8	PRIM2
8.51201e-185	0.755105	1.83945e-180	c8	MIS18BP1
3.83506e-182	0.525578	8.28756e-178	c8	RAD51C
1.37726e-181	0.565015	2.97626e-177	c8	DBF4
1.75202e-181	0.259105	3.78612e-177	c8	RAD54B
2.36137e-181	0.298663	5.10293e-177	c8	NCAPH2
2.43588e-181	0.493782	5.26393e-177	c8	RFC2
1.89461e-180	0.96983	4.09424e-176	c8	NASP
1.34388e-179	0.266523	2.90412e-175	c8	FANCA
2.55911e-179	0.737899	5.53025e-175	c8	C19orf48
3.57528e-179	0.372761	7.72618e-175	c8	ASRGL1
6.00474e-179	0.777728	1.29762e-174	c8	CMC2
6.23647e-179	0.490833	1.3477e-174	c8	MCM2
1.17514e-176	0.244783	2.53947e-172	c8	GEN1
2.80607e-176	0.294547	6.06393e-172	c8	CCNE2
1.16478e-175	0.997297	2.5171e-171	c8	H2AFV
5.14475e-175	0.364964	1.11178e-170	c8	DONSON
7.36805e-175	0.498619	1.59223e-170	c8	ARL6IP6
3.53688e-174	0.383629	7.64321e-170	c8	AC011447.3
7.54333e-173	0.553967	1.63011e-168	c8	CKAP5
2.0616e-170	0.388287	4.45513e-166	c8	RHNO1
2.99552e-170	0.448124	6.47332e-166	c8	TMPO-AS1
2.37575e-167	0.767095	5.13399e-163	c8	TUBA1C
1.55777e-166	0.762158	3.36635e-162	c8	CBX5
3.9608e-166	0.402008	8.5593e-162	c8	SKP2
4.91387e-166	0.31672	1.06189e-161	c8	SHMT1
8.38375e-166	0.226177	1.81173e-161	c8	POLE2
7.53543e-165	0.680814	1.62841e-160	c8	HPRT1
8.22334e-165	0.87084	1.77706e-160	c8	COX17
4.73152e-164	0.391742	1.02248e-159	c8	C8orf88
1.05873e-163	0.430328	2.28792e-159	c8	EXOSC9
1.77264e-163	0.316797	3.83067e-159	c8	E2F1
2.7519e-162	0.448388	5.94685e-158	c8	SVIP
2.97347e-161	0.886672	6.42567e-157	c8	ANP32B
3.23745e-161	0.243618	6.99612e-157	c8	TEDC1
1.39963e-160	0.590194	3.02459e-156	c8	MZT1
7.3209e-159	0.273279	1.58205e-154	c8	SASS6
1.0759e-158	0.509999	2.32503e-154	c8	HIST1H2BN
1.43322e-158	0.967968	3.09718e-154	c8	NUCKS1
3.18383e-158	0.429026	6.88025e-154	c8	BCL2L12
1.48148e-157	0.343204	3.20149e-153	c8	SLC43A3
2.383e-157	0.231262	5.14965e-153	c8	CHTF18
3.16344e-157	0.280639	6.8362e-153	c8	PARP2
1.33471e-156	0.927851	2.88431e-152	c8	RAN
3.9856e-156	0.885066	8.61287e-152	c8	IDH2
9.97022e-156	0.519834	2.15456e-151	c8	MCM6
1.51037e-155	0.352434	3.2639e-151	c8	CTNNAL1
3.4693e-155	0.335752	7.49715e-151	c8	PRIM1
6.7268e-155	0.908304	1.45366e-150	c8	ERH
7.54168e-155	0.355944	1.62976e-150	c8	LMNB2
2.36528e-154	0.374633	5.11137e-150	c8	TEX30
6.84849e-154	0.541721	1.47996e-149	c8	EXOSC8
5.42138e-153	0.220103	1.17156e-148	c8	ALDH7A1
5.72969e-153	0.253072	1.23819e-148	c8	KNTC1
1.01799e-152	0.895517	2.19988e-148	c8	SNRPG
3.45614e-151	0.449468	7.46872e-147	c8	FBXL5
5.7957e-150	0.925293	1.25245e-145	c8	HMGA1
1.29083e-148	0.65389	2.78949e-144	c8	PSMC3
2.1135e-148	0.531031	4.56727e-144	c8	ACAT2
8.48826e-148	0.464343	1.83431e-143	c8	MAGOHB
5.78191e-146	0.768495	1.24947e-141	c8	KPNA2
1.10763e-145	0.210877	2.3936e-141	c8	POLE
5.94145e-145	0.522258	1.28395e-140	c8	SNRNP25
7.72378e-145	0.334757	1.66911e-140	c8	UBR7
2.20489e-144	0.342662	4.76477e-140	c8	CDK5RAP2
4.01414e-144	0.354197	8.67455e-140	c8	KLHL23
6.07318e-143	0.841418	1.31241e-138	c8	H2AFY
2.07875e-142	0.405367	4.49218e-138	c8	DLEU2
2.49117e-142	0.27176	5.38342e-138	c8	CNTLN
6.90556e-142	0.290596	1.49229e-137	c8	TMEM237
1.65839e-141	0.23396	3.58379e-137	c8	CHAF1B
2.72791e-141	0.623924	5.89502e-137	c8	CDCA7
5.60231e-141	1.0987	1.21066e-136	c8	CD1E
5.78721e-141	0.392977	1.25062e-136	c8	HMGN5
2.78513e-140	0.592482	6.01866e-136	c8	PHF19
4.50448e-140	0.330404	9.73419e-136	c8	TTF2
7.55366e-139	0.27195	1.63235e-134	c8	CCP110
1.46214e-138	0.6319	3.15969e-134	c8	CENPX
3.21901e-138	0.777969	6.95629e-134	c8	HNRNPAB
4.88482e-138	1.15052	1.05561e-133	c8	H1FX
7.50348e-138	0.43579	1.6215e-133	c8	SAP30
1.92114e-135	0.807568	4.15158e-131	c8	PSIP1
4.12408e-134	0.746024	8.91214e-130	c8	YBX1
6.06193e-133	0.644832	1.30998e-128	c8	CDK4
1.42819e-132	0.818835	3.08631e-128	c8	SNRPD1
1.71516e-132	0.249058	3.70647e-128	c8	MAP3K20
2.10609e-132	0.778758	4.55127e-128	c8	RAD21
2.80601e-132	0.247124	6.06379e-128	c8	DDB2
3.98349e-132	0.280489	8.60833e-128	c8	LRRCC1
9.06514e-132	0.649981	1.95898e-127	c8	FDPS
2.2368e-131	0.85872	4.83373e-127	c8	CALM2
9.39479e-131	0.346092	2.03021e-126	c8	ECI1
9.50988e-131	0.738929	2.05508e-126	c8	CHCHD2
1.21248e-130	0.635493	2.62016e-126	c8	SLBP
4.31829e-130	0.534808	9.33183e-126	c8	PPIH
7.40836e-129	0.221915	1.60095e-124	c8	CHEK2
7.50277e-129	0.607391	1.62135e-124	c8	CCDC167
1.31593e-128	0.490317	2.84373e-124	c8	SMS
1.56065e-128	0.767738	3.37257e-124	c8	ANAPC11
1.696e-127	0.384376	3.66506e-123	c8	ACTL6A
9.35436e-127	0.550089	2.02148e-122	c8	SSRP1
1.36482e-126	0.263756	2.94937e-122	c8	CEP295
3.56829e-126	0.900398	7.71106e-122	c8	GSTP1
4.73802e-126	0.890897	1.02389e-121	c8	TXN
6.84409e-126	0.241086	1.47901e-121	c8	MMS22L
2.04503e-125	0.772533	4.41932e-121	c8	SRSF3
5.78024e-125	0.299084	1.24911e-120	c8	TIPIN
1.20703e-124	0.248551	2.6084e-120	c8	RAD18
3.31032e-124	0.319958	7.15361e-120	c8	CEP78
7.30728e-124	0.253329	1.5791e-119	c8	PPP2R3B
7.3764e-124	0.374432	1.59404e-119	c8	MSH2
1.47147e-123	0.504202	3.17985e-119	c8	TPGS2
1.63133e-123	0.58541	3.52531e-119	c8	RNASEH2C
2.04135e-123	0.320525	4.41135e-119	c8	CSE1L
2.36948e-123	0.239493	5.12045e-119	c8	BRI3BP
3.86363e-123	0.557502	8.3493e-119	c8	COPS3
5.4379e-123	0.589376	1.17513e-118	c8	VPS29
8.41448e-123	0.585436	1.81837e-118	c8	RHEB
2.19345e-122	0.75807	4.74004e-118	c8	JPT1
4.50403e-122	0.48638	9.7332e-118	c8	CFAP20
5.89288e-122	0.396029	1.27345e-117	c8	HAUS4
1.03667e-121	0.796058	2.24025e-117	c8	PA2G4
1.05918e-121	0.560298	2.28889e-117	c8	SUZ12
2.69107e-121	0.359032	5.8154e-117	c8	CCDC18
3.79667e-121	0.265101	8.2046e-117	c8	FAM83D
2.01196e-120	0.305863	4.34784e-116	c8	HDGFL3
2.45837e-120	0.250476	5.31254e-116	c8	C4orf46
3.48965e-120	0.633924	7.54112e-116	c8	LSM3
8.16153e-120	0.814463	1.76371e-115	c8	SNRPD3
5.56271e-119	0.63536	1.2021e-114	c8	CDK2AP1
1.99146e-118	0.579532	4.30355e-114	c8	PRKDC
2.11087e-118	0.245404	4.56159e-114	c8	DERA
2.2252e-117	0.738673	4.80867e-113	c8	HNRNPD
8.926e-117	0.218527	1.92891e-112	c8	FIGNL1
5.64354e-116	0.760212	1.21957e-111	c8	SRSF10
1.22961e-115	0.349665	2.65718e-111	c8	TTF1
1.4263e-115	0.295891	3.08224e-111	c8	MTHFD1
1.59296e-115	0.588945	3.44238e-111	c8	SUPT16H
6.68801e-115	0.364152	1.44528e-110	c8	MCMBP
8.49431e-115	0.685793	1.83562e-110	c8	CARHSP1
1.33612e-114	0.719227	2.88735e-110	c8	SNRPB
1.37312e-114	0.467075	2.96731e-110	c8	GLO1
1.81419e-114	0.567283	3.92047e-110	c8	PRDX3
2.41028e-114	0.674969	5.20863e-110	c8	RNASEH2B
3.09823e-114	0.388344	6.69527e-110	c8	POP7
9.0577e-114	0.374268	1.95737e-109	c8	MSH6
9.73777e-114	0.341046	2.10433e-109	c8	CASP8AP2
1.33032e-113	0.242397	2.87483e-109	c8	ATP2A1-AS1
1.58918e-113	0.485426	3.43423e-109	c8	CBX1
1.786e-113	0.233144	3.85955e-109	c8	POLD1
3.35463e-113	0.308431	7.24935e-109	c8	EMC9
5.86855e-113	0.203932	1.26819e-108	c8	CDC7
7.44114e-113	0.726375	1.60803e-108	c8	SRP9
8.37245e-113	0.324888	1.80929e-108	c8	ENOSF1
9.36171e-113	0.312379	2.02307e-108	c8	GPANK1
1.31448e-112	0.302966	2.84058e-108	c8	CDKN2C
2.55588e-112	0.286815	5.52325e-108	c8	ARPP21
7.6572e-112	0.290017	1.65472e-107	c8	IFI27L1
7.76514e-112	0.382497	1.67805e-107	c8	HAUS1
4.99805e-111	0.664184	1.08008e-106	c8	MRPL51
6.08689e-111	0.335607	1.31538e-106	c8	POLR3K
1.18447e-110	0.288434	2.55965e-106	c8	GPN3
2.33003e-110	0.697983	5.0352e-106	c8	BANF1
2.60837e-110	0.28866	5.6367e-106	c8	PSMG1
3.91545e-110	0.242742	8.46128e-106	c8	BUD13
1.0023e-109	0.567833	2.16597e-105	c8	CKLF
7.29726e-109	0.228644	1.57694e-104	c8	SYNE2
2.98843e-108	0.627927	6.458e-104	c8	BUB3
4.00773e-108	0.358032	8.66071e-104	c8	HPF1
1.40904e-107	0.413546	3.04493e-103	c8	AKR1B1
4.01529e-107	0.336441	8.67705e-103	c8	C1orf35
4.17318e-107	0.7344	9.01825e-103	c8	ADA
1.56032e-106	0.347338	3.37185e-102	c8	TCTEX1D2
3.89631e-106	0.621671	8.41992e-102	c8	C12orf75
4.43507e-105	0.412976	9.58419e-101	c8	CDCA7L
5.3899e-105	0.357218	1.16476e-100	c8	CMSS1
6.43554e-105	0.687955	1.39072e-100	c8	NAP1L1
7.35961e-105	0.58491	1.59041e-100	c8	CDKN2D
1.65032e-104	0.218893	3.56634e-100	c8	HYI
6.15459e-104	0.458057	1.33001e-99	c8	THOC3
4.04905e-102	0.659047	8.75e-98	c8	HNRNPF
1.31422e-101	0.472776	2.84004e-97	c8	STAG2
2.62514e-101	0.530767	5.67292e-97	c8	MEA1
6.38264e-101	0.265981	1.37929e-96	c8	MLH1
9.26742e-101	0.448356	2.00269e-96	c8	VDAC3
1.06724e-100	0.698936	2.30631e-96	c8	SRSF2
3.97745e-100	0.727461	8.59527e-96	c8	LDHA
9.35438e-100	0.407566	2.02148e-95	c8	RBBP7
7.44733e-99	0.552795	1.60937e-94	c8	NAA38
9.51702e-99	0.434225	2.05663e-94	c8	BOLA3
1.23563e-98	0.490082	2.6702e-94	c8	NUDT21
1.28834e-98	0.709625	2.7841e-94	c8	PGAM1
5.15565e-98	0.278732	1.11414e-93	c8	NUDT15
3.29644e-97	0.252436	7.1236e-93	c8	DHRS4L2
3.80501e-97	0.644838	8.22263e-93	c8	FABP5
4.70234e-97	0.636618	1.01617e-92	c8	RBBP4
6.25957e-97	0.650721	1.35269e-92	c8	SNRPF
1.23474e-96	0.444712	2.66827e-92	c8	ELP5
2.65812e-96	0.252741	5.74419e-92	c8	KMT5A
7.17213e-96	0.256029	1.5499e-91	c8	UCK2
7.40502e-96	0.369973	1.60023e-91	c8	PGP
1.43237e-95	0.543026	3.09535e-91	c8	PAICS
1.43704e-95	0.293121	3.10544e-91	c8	BRD8
1.94028e-95	0.425053	4.19295e-91	c8	MARCKS
2.46804e-95	0.217232	5.33344e-91	c8	HAUS6
6.20565e-95	0.302055	1.34104e-90	c8	DPM2
3.16676e-94	0.636165	6.84336e-90	c8	TOMM5
3.54584e-94	0.396995	7.66255e-90	c8	TPRKB
3.72942e-94	0.230042	8.05928e-90	c8	NUP107
4.47722e-94	0.220288	9.67528e-90	c8	SAAL1
1.14193e-93	0.736557	2.46771e-89	c8	MZB1
2.01936e-93	0.371572	4.36384e-89	c8	SNRNP40
3.09146e-93	0.387915	6.68064e-89	c8	BAZ1B
5.72807e-93	0.282588	1.23784e-88	c8	RECQL
6.27847e-93	0.604001	1.35678e-88	c8	XRCC5
7.6225e-93	0.466512	1.64722e-88	c8	YWHAH
8.7351e-93	0.279537	1.88766e-88	c8	OXCT1
2.5882e-92	0.323221	5.59309e-88	c8	SAMD1
1.77773e-91	0.616568	3.84168e-87	c8	CALM3
1.80108e-91	0.353615	3.89214e-87	c8	GTF3C5
3.14124e-91	0.229984	6.78823e-87	c8	SEPHS1
5.07151e-91	0.336718	1.09595e-86	c8	HDGF
7.05672e-91	0.253557	1.52496e-86	c8	HAUS2
1.05827e-90	0.367707	2.28692e-86	c8	VBP1
1.37947e-90	0.392138	2.98103e-86	c8	MTHFD2
6.57795e-90	0.336576	1.42149e-85	c8	EBP
9.05011e-90	0.352455	1.95573e-85	c8	RRP7A
2.88142e-89	0.34819	6.22676e-85	c8	AKR7A2
4.43872e-89	0.626077	9.59208e-85	c8	HNRNPA3
8.83775e-89	0.382232	1.90984e-84	c8	NUDT5
1.2027e-87	0.235522	2.59904e-83	c8	NUP155
1.48357e-87	0.23671	3.20599e-83	c8	GKAP1
1.48625e-87	0.563415	3.21178e-83	c8	LSM5
1.9518e-87	0.251725	4.21785e-83	c8	CNTRL
2.69453e-87	0.443621	5.82287e-83	c8	POLR2I
3.55853e-87	0.539132	7.68998e-83	c8	MAGOH
3.68595e-87	0.216225	7.96535e-83	c8	ATP23
6.11704e-87	0.568569	1.32189e-82	c8	CBX3
8.15456e-87	0.270668	1.7622e-82	c8	HIST1H3A
2.43721e-86	0.355175	5.2668e-82	c8	CTCF
2.70439e-86	0.304662	5.84419e-82	c8	AL662899.2
1.61973e-85	0.530844	3.50023e-81	c8	PSMB2
2.02245e-85	0.584043	4.37051e-81	c8	ILF2
3.17186e-85	0.360089	6.85439e-81	c8	RFC1
3.38869e-85	0.232261	7.32296e-81	c8	NSMCE4A
9.141e-85	0.472643	1.97537e-80	c8	PPIG
9.16523e-85	0.561507	1.98061e-80	c8	MZT2A
9.97361e-85	0.593579	2.1553e-80	c8	SRRM1
1.34674e-84	0.651946	2.91031e-80	c8	CD1B
1.45095e-84	0.208848	3.1355e-80	c8	JPT2
1.5948e-84	0.231368	3.44636e-80	c8	MPP1
2.71898e-84	0.400196	5.87571e-80	c8	GSTO1
8.69401e-84	0.301231	1.87877e-79	c8	RTN3
1.13477e-83	0.304104	2.45223e-79	c8	APIP
1.93598e-83	0.518449	4.18366e-79	c8	HNRNPR
3.1051e-83	0.456582	6.71012e-79	c8	PIN1
5.04127e-83	0.345333	1.08942e-78	c8	BTG3
5.44269e-83	0.264864	1.17616e-78	c8	E2F3
6.40289e-83	0.31709	1.38366e-78	c8	IER3IP1
7.91887e-83	0.248475	1.71127e-78	c8	NUP37
1.73681e-82	0.375744	3.75325e-78	c8	MANF
2.23864e-82	0.43933	4.83771e-78	c8	POLR2K
8.23788e-82	0.537678	1.78021e-77	c8	NDUFB6
9.05375e-82	0.434801	1.95652e-77	c8	TXNDC17
9.48669e-82	0.295871	2.05007e-77	c8	CHRAC1
9.78691e-82	0.50628	2.11495e-77	c8	RBM17
1.10427e-81	0.260015	2.38632e-77	c8	RPP30
2.33478e-81	0.248465	5.04545e-77	c8	NFYB
2.54697e-81	0.529157	5.50399e-77	c8	MRPL57
2.85896e-81	0.303119	6.17822e-77	c8	PRPF19
3.07157e-81	0.217519	6.63766e-77	c8	SLF1
3.08184e-81	0.331608	6.65987e-77	c8	NTMT1
5.24941e-81	0.540695	1.1344e-76	c8	SET
5.40789e-81	0.511334	1.16865e-76	c8	ARL6IP1
1.07344e-80	0.209527	2.31971e-76	c8	ATPAF1
1.206e-80	0.220179	2.60616e-76	c8	NTAN1
6.52773e-80	0.220374	1.41064e-75	c8	PRPS2
7.21312e-80	0.356419	1.55876e-75	c8	GGCT
1.10401e-79	0.245249	2.38576e-75	c8	EXOSC3
1.19394e-79	0.212357	2.58011e-75	c8	ACD
1.94781e-79	0.344349	4.20921e-75	c8	SNRPA1
2.27144e-79	0.355965	4.90857e-75	c8	RPA2
6.15499e-79	0.227396	1.33009e-74	c8	HMGXB4
6.33316e-79	0.356329	1.3686e-74	c8	MRPL37
7.03796e-79	0.46153	1.5209e-74	c8	UQCC2
8.20034e-79	0.288465	1.77209e-74	c8	EIF4A3
1.03106e-78	0.26281	2.22812e-74	c8	RAB8A
1.39656e-78	0.229336	3.01797e-74	c8	HLTF
1.40538e-78	0.225684	3.03702e-74	c8	HSPA14.1
1.53583e-78	0.220412	3.31892e-74	c8	RCC1
1.57375e-78	0.587482	3.40087e-74	c8	SNRPE
2.21346e-78	0.403085	4.78328e-74	c8	SUMO3
2.54027e-78	0.262713	5.48952e-74	c8	CDK11B
6.28592e-78	0.55697	1.35839e-73	c8	RBX1
7.56878e-78	0.273713	1.63561e-73	c8	HIST1H4J
1.44597e-77	0.560576	3.12473e-73	c8	MZT2B
2.01696e-77	0.306695	4.35866e-73	c8	IMMP1L
3.1071e-77	0.416631	6.71444e-73	c8	UBA2
3.27099e-77	0.397825	7.0686e-73	c8	CEP57
3.73291e-77	0.250903	8.06681e-73	c8	WDR54
5.53153e-77	0.263433	1.19536e-72	c8	NELFE
7.66674e-77	0.304462	1.65678e-72	c8	COMMD4
8.91299e-77	0.511026	1.9261e-72	c8	HMGN1
9.65615e-77	0.354713	2.08669e-72	c8	GMPS
1.84753e-76	0.294067	3.99251e-72	c8	CYB5B
4.53966e-76	0.513206	9.81021e-72	c8	PTGES3
5.42197e-76	0.556065	1.17169e-71	c8	SLC25A5
6.17468e-76	0.645386	1.33435e-71	c8	PRDX2
6.34695e-76	0.240943	1.37158e-71	c8	PPIF
8.46283e-76	0.49266	1.82882e-71	c8	MDH1
1.85284e-75	0.556526	4.00399e-71	c8	NDUFB1
2.07683e-75	0.541048	4.48803e-71	c8	NDUFA6
2.38387e-75	0.454346	5.15154e-71	c8	ELOC
4.09661e-75	0.537032	8.85277e-71	c8	KHDRBS1
4.76399e-75	0.289943	1.0295e-70	c8	DCK
5.95595e-75	0.644614	1.28708e-70	c8	TPI1
6.84156e-75	0.470089	1.47846e-70	c8	SNRPC
6.89601e-75	0.33995	1.49023e-70	c8	PTBP1
7.86207e-75	0.332412	1.69899e-70	c8	PBRM1
2.36789e-74	0.272968	5.117e-70	c8	TMX1
3.20654e-74	0.274642	6.92933e-70	c8	NENF
3.79078e-74	0.320775	8.19188e-70	c8	MED30
4.8855e-74	0.257017	1.05576e-69	c8	PHIP
5.15097e-74	0.271004	1.11312e-69	c8	HACD3
6.18998e-74	0.216027	1.33765e-69	c8	GON7
1.5246e-73	0.581287	3.29467e-69	c8	NDUFA4
2.17755e-73	0.225456	4.70568e-69	c8	GSTM1
3.0949e-73	0.424693	6.68809e-69	c8	PHF5A
3.14098e-73	0.255646	6.78767e-69	c8	POLD2
6.46319e-73	0.503548	1.3967e-68	c8	RALY
8.66238e-73	0.577033	1.87194e-68	c8	MIF
8.88066e-73	0.239474	1.91911e-68	c8	WBP11
1.08658e-72	0.237565	2.3481e-68	c8	NUP62
1.28049e-72	0.212372	2.76713e-68	c8	FAF1
1.46774e-72	0.289792	3.17178e-68	c8	ANAPC15
3.39288e-72	0.311944	7.33201e-68	c8	SRRT
6.53642e-72	0.34924	1.41252e-67	c8	DAZAP1
9.49999e-72	0.399169	2.05295e-67	c8	MRPL23
1.1414e-71	0.361773	2.46656e-67	c8	CD1A
1.64239e-71	0.296052	3.54919e-67	c8	LRRC59
2.87177e-71	0.4989	6.20588e-67	c8	UBE2I
3.51041e-71	0.267188	7.586e-67	c8	TMEM109
4.94077e-71	0.390545	1.0677e-66	c8	CAPG
7.88743e-71	0.272718	1.70447e-66	c8	RUVBL2
1.27541e-70	0.214401	2.75617e-66	c8	TMEM14A
2.22772e-70	0.400867	4.81411e-66	c8	TRIM28
2.27002e-70	0.200088	4.90551e-66	c8	RIF1
2.84678e-70	0.508215	6.15189e-66	c8	YWHAQ
3.35152e-70	0.238635	7.24263e-66	c8	DRG1
3.45972e-70	0.503831	7.47646e-66	c8	YWHAE
4.11311e-70	0.205955	8.88844e-66	c8	USP14
6.23663e-70	0.496975	1.34774e-65	c8	SDF2L1
6.78907e-70	0.242095	1.46712e-65	c8	DHX15
7.2044e-70	0.311547	1.55687e-65	c8	MRPL13
7.55342e-70	0.382184	1.63229e-65	c8	MAZ
8.44184e-70	0.240941	1.82428e-65	c8	C12orf65
1.07111e-69	0.217963	2.31467e-65	c8	MPC1
1.98077e-69	0.387774	4.28044e-65	c8	MRPL11
3.734e-69	0.275128	8.06918e-65	c8	TIMM23
3.92219e-69	0.216216	8.47586e-65	c8	FAM76B
4.33209e-69	0.21163	9.36164e-65	c8	AL441992.1
4.7583e-69	0.382328	1.02827e-64	c8	ESD
8.41189e-69	0.469797	1.81781e-64	c8	NDUFB3
1.33779e-68	0.354332	2.89097e-64	c8	GAMT
1.34311e-68	0.491269	2.90245e-64	c8	GNG5
1.81814e-68	0.216689	3.92901e-64	c8	PGRMC1
2.5116e-68	0.32317	5.42757e-64	c8	TMEM14C
4.17139e-68	0.229997	9.01437e-64	c8	POLE4
[truncated: 2,342 more rows]
