# Supplementary material for: Identification of distinct functional thymic programming of fetal and pediatric human γδ thymocytes via single-cell analysis
Source: Nat Commun. 2022 Oct 4;13:5842. doi: 10.1038/s41467-022-33488-2 (PMC9532436; doi:10.1038/s41467-022-33488-2)
Supplement: Supplementary file 5 — Supplementary Data 2 [file 41467_2022_33488_MOESM5_ESM.xlsx]

## Sheet: Hoja1
Supplementary Data 2
Differential gene expression analysis performed on fetal effector γδ thymocytes (effector vs maturing/immature)
p_val or p_val_adj = 0: Value is lower than 2,225074e-308 and R automatically rounds them to 0
gene	p_val	avg_logFC	p_val_adj	cluster
KLRB1	2.27071e-285	1.5743	4.24213e-281	Effector
HLA-B	1.35568e-279	0.934074	2.53269e-275	Effector
HLA-A	4.6255e-278	0.934765	8.64136e-274	Effector
NKG7	2.94424e-273	1.7295	5.50043e-269	Effector
HLA-C	7.34566e-268	0.892026	1.37232e-263	Effector
STMN1	1.64211e-264	-1.34474	3.06779e-260	Effector
HLA-E	1.09372e-245	0.918151	2.04329e-241	Effector
LEF1	1.64688e-238	-1.21969	3.07669e-234	Effector
IFITM2	1.05875e-230	0.894005	1.97796e-226	Effector
S100A4	4.9028e-220	1.46803	9.15941e-216	Effector
IL7R	1.68987e-217	1.40677	3.15702e-213	Effector
HOPX	5.61082e-207	0.958298	1.04821e-202	Effector
NUCB2	3.543e-204	-1.00997	6.61903e-200	Effector
TC2N	2.20581e-201	0.7047	4.12089e-197	Effector
TNFRSF25	1.22229e-200	0.742083	2.28348e-196	Effector
LTB	2.34588e-177	0.898072	4.38258e-173	Effector
S100A10	2.44661e-163	0.842754	4.57075e-159	Effector
NR4A2	3.80162e-155	1.06475	7.10219e-151	Effector
S100A6	4.49462e-153	1.12319	8.39685e-149	Effector
HMGA1	1.79307e-152	-0.684406	3.34982e-148	Effector
GIMAP4	3.66444e-150	0.675681	6.8459e-146	Effector
CCR6	4.94863e-150	0.706265	9.24503e-146	Effector
TCF7	1.40427e-146	-0.977266	2.62346e-142	Effector
SPOCK2	2.04063e-139	0.762189	3.81231e-135	Effector
IFITM3	2.74712e-139	0.703699	5.13218e-135	Effector
DENND2D	4.71442e-139	0.710978	8.80748e-135	Effector
SOX4	5.04136e-137	-0.820047	9.41827e-133	Effector
IL23R	2.60484e-135	0.49149	4.86637e-131	Effector
LZTFL1	3.63958e-135	-0.989072	6.79946e-131	Effector
SMIM24	4.82741e-134	-0.766964	9.01856e-130	Effector
FASLG	1.01774e-133	0.527306	1.90135e-129	Effector
SRGN	3.78637e-132	0.910519	7.0737e-128	Effector
CD69	1.04432e-129	1.05639	1.951e-125	Effector
JAML	2.79812e-127	0.63424	5.22745e-123	Effector
HLA-F	1.40589e-126	0.516296	2.62648e-122	Effector
MARCKSL1	4.65764e-126	-0.682545	8.70139e-122	Effector
CRIP1	1.59701e-125	0.975862	2.98354e-121	Effector
CTSW	4.92337e-124	0.877327	9.19784e-120	Effector
TUBB	1.77553e-123	-0.865411	3.31705e-119	Effector
MYO1F	6.09927e-120	0.445888	1.13947e-115	Effector
CLIC3	1.30678e-117	0.641389	2.44133e-113	Effector
CST7	1.92439e-117	0.73954	3.59514e-113	Effector
LAPTM5	2.75079e-117	0.558562	5.13902e-113	Effector
TAGAP	3.73352e-117	0.802045	6.97496e-113	Effector
NPDC1	8.38097e-117	0.454242	1.56573e-112	Effector
SMPD3	1.75353e-116	-0.942984	3.27594e-112	Effector
C12orf57	3.43219e-116	-0.596511	6.41202e-112	Effector
CAPN2	4.48593e-115	0.364414	8.38062e-111	Effector
JUNB	5.48103e-114	1.01514	1.02397e-109	Effector
TOX2	2.73477e-109	-0.882168	5.10909e-105	Effector
CASC15	4.48019e-109	-0.667089	8.36989e-105	Effector
LINC02762	1.35716e-107	0.425593	2.53545e-103	Effector
GBP2	2.36357e-107	0.578901	4.41562e-103	Effector
CD1B	3.53488e-107	-0.815046	6.60386e-103	Effector
CD55	1.69026e-106	0.75957	3.15774e-102	Effector
NCR3	8.72643e-106	0.630753	1.63027e-101	Effector
SAMHD1	3.42974e-104	0.460497	6.40744e-100	Effector
GZMK	2.34426e-103	0.877851	4.37955e-99	Effector
FLNA	1.33749e-101	0.632722	2.49871e-97	Effector
MAL	9.33589e-101	-0.640296	1.74413e-96	Effector
CD44	2.37429e-100	0.494105	4.43565e-96	Effector
PLAC8	2.46917e-100	0.600006	4.6129e-96	Effector
RGS1	2.49186e-100	0.847531	4.65529e-96	Effector
CCR9	9.42971e-99	-0.895461	1.76166e-94	Effector
NREP	2.72242e-97	-0.59145	5.08602e-93	Effector
LY6E	1.342e-96	0.539241	2.50713e-92	Effector
SQSTM1	6.45874e-96	0.818708	1.20662e-91	Effector
VSIR	6.77667e-96	0.536146	1.26602e-91	Effector
CTSL	1.79286e-95	0.62708	3.34942e-91	Effector
GZMA	1.86899e-95	0.659828	3.49165e-91	Effector
CD1E	1.46073e-93	-1.04491	2.72893e-89	Effector
MYL6B	2.00397e-93	-0.513309	3.74381e-89	Effector
RGS2	7.41741e-93	0.777105	1.38572e-88	Effector
ZFP36	1.02249e-92	0.860551	1.91021e-88	Effector
HMGN2	3.46785e-92	-0.732188	6.47864e-88	Effector
KLF2	1.08396e-91	0.839377	2.02505e-87	Effector
MATK	1.29232e-91	0.5198	2.41431e-87	Effector
COX8A	2.29195e-91	-0.51211	4.28182e-87	Effector
CD1C	3.03689e-91	-0.620201	5.67351e-87	Effector
CXCR6	4.15546e-90	0.38939	7.76324e-86	Effector
LMNA	5.66268e-90	0.688184	1.0579e-85	Effector
AUTS2	1.07893e-89	0.455386	2.01566e-85	Effector
CCND2	2.0196e-89	0.549436	3.77302e-85	Effector
IL4I1	2.64667e-89	0.340139	4.94451e-85	Effector
ACTN4	8.84185e-89	0.46712	1.65183e-84	Effector
CCL5	4.54941e-87	1.54485	8.4992e-83	Effector
GZMM	7.04974e-87	0.657697	1.31703e-82	Effector
GSTP1	1.40276e-86	-0.568038	2.62064e-82	Effector
CCL4	1.72405e-86	1.57149	3.22088e-82	Effector
FOS	2.52662e-86	0.746071	4.72023e-82	Effector
BEX3	1.08408e-85	-0.512769	2.02528e-81	Effector
ZNF331	3.90067e-84	0.890598	7.28723e-80	Effector
DUSP2	5.70156e-83	0.960851	1.06517e-78	Effector
GPR25	1.05454e-82	0.385147	1.9701e-78	Effector
RORA	1.33463e-82	0.463648	2.49336e-78	Effector
ITGA4	5.29063e-81	-0.713031	9.88396e-77	Effector
RORC	6.70117e-81	0.417373	1.25191e-76	Effector
TFDP2	1.27119e-80	-0.62642	2.37484e-76	Effector
MT2A	3.16559e-79	0.565976	5.91395e-75	Effector
PREX1	3.69112e-79	0.39607	6.89576e-75	Effector
TNFSF14	3.1606e-78	0.733816	5.90464e-74	Effector
MIR181A1HG	8.97527e-78	-0.572866	1.67676e-73	Effector
AHNAK	1.73795e-77	0.560668	3.24683e-73	Effector
GLIPR1	3.74417e-77	0.499964	6.99486e-73	Effector
ARPC1B	3.12148e-76	0.585115	5.83154e-72	Effector
SLC2A3	4.0639e-76	0.817612	7.59218e-72	Effector
SESN1	7.141e-76	0.568905	1.33408e-71	Effector
CYTIP	1.55756e-75	0.511182	2.90983e-71	Effector
ZFP36L1	2.88685e-75	0.620099	5.39321e-71	Effector
JAK1	4.26786e-75	0.452501	7.97322e-71	Effector
DUSP1	5.58143e-75	0.74756	1.04272e-70	Effector
CEBPD	7.05793e-75	0.695416	1.31856e-70	Effector
AC084033.3	2.21733e-74	-0.706157	4.14242e-70	Effector
SNRPE	2.38486e-74	-0.628524	4.4554e-70	Effector
IDH2	6.25388e-74	-0.526032	1.16835e-69	Effector
ILF2	6.28103e-74	-0.455717	1.17342e-69	Effector
ELK3	9.94917e-74	0.343215	1.8587e-69	Effector
AIF1	2.22725e-73	-0.410169	4.16096e-69	Effector
PPP1R15A	2.63866e-73	0.606476	4.92954e-69	Effector
TNF	3.18912e-73	0.681309	5.95791e-69	Effector
HCP5	3.35204e-72	0.336778	6.26227e-68	Effector
PDCD4	9.67528e-72	0.478808	1.80754e-67	Effector
CSRNP1	1.28205e-71	0.556881	2.39512e-67	Effector
ITGB7	1.44959e-71	0.427646	2.70813e-67	Effector
ERN1	1.50722e-71	0.73865	2.81578e-67	Effector
SAMD3	2.11541e-71	0.413856	3.95201e-67	Effector
FOSB	5.96347e-71	0.567021	1.11409e-66	Effector
SCML4	4.61096e-70	0.407596	8.6142e-66	Effector
SCART1	5.91481e-70	0.309465	1.105e-65	Effector
COX6C	8.96437e-70	-0.395697	1.67472e-65	Effector
SELPLG	1.19963e-69	0.453398	2.24116e-65	Effector
ATP5PF	1.79037e-69	-0.40784	3.34477e-65	Effector
LINC01871	2.40516e-69	0.353293	4.49331e-65	Effector
COTL1	2.57462e-69	0.485755	4.8099e-65	Effector
LITAF	4.82728e-69	0.539111	9.01832e-65	Effector
CDK6	5.82513e-69	-0.476405	1.08825e-64	Effector
TXK	1.04515e-68	0.362385	1.95255e-64	Effector
PLAAT4	1.18368e-68	0.502839	2.21135e-64	Effector
MZB1	1.93294e-68	-0.758203	3.61112e-64	Effector
CD1A	6.55127e-67	-0.425679	1.22391e-62	Effector
NR4A1	9.84896e-67	0.575554	1.83998e-62	Effector
SNRPF	1.56022e-66	-0.427495	2.91479e-62	Effector
BACH2	1.70816e-66	-0.499377	3.19118e-62	Effector
GYPC	2.5942e-66	0.364335	4.84648e-62	Effector
SPINT2	3.54452e-66	-0.443198	6.62187e-62	Effector
CXCR3	9.38856e-66	0.40074	1.75397e-61	Effector
PAFAH1B3	1.07664e-65	-0.425192	2.01139e-61	Effector
HPGDS	4.26549e-65	-0.598337	7.96879e-61	Effector
PNRC1	3.46759e-64	0.437515	6.47815e-60	Effector
IQGAP2	3.92881e-64	0.411206	7.33981e-60	Effector
ZBTB16	5.21703e-64	0.454033	9.74646e-60	Effector
CD38	8.05529e-64	-0.410543	1.50489e-59	Effector
EMP3	1.48781e-63	0.425349	2.77952e-59	Effector
IL2RG	1.66547e-62	0.519063	3.11143e-58	Effector
NAP1L1	2.64782e-62	-0.418002	4.94666e-58	Effector
RGCC	6.41447e-62	0.808381	1.19835e-57	Effector
PCED1B-AS1	6.6159e-62	0.422019	1.23598e-57	Effector
GPRIN3	7.03112e-62	0.338427	1.31355e-57	Effector
LCP1	3.26516e-61	0.444077	6.09996e-57	Effector
FOSL2	1.48497e-60	0.346175	2.77422e-56	Effector
GIMAP5	1.64911e-60	0.353413	3.08087e-56	Effector
SIVA1	2.98976e-60	-0.514458	5.58546e-56	Effector
SMAD7	1.39348e-59	0.303271	2.60329e-55	Effector
ANXA5	1.42766e-59	0.427778	2.66716e-55	Effector
GCSAM	2.10629e-59	-0.453181	3.93498e-55	Effector
TXN	2.53077e-59	-0.487316	4.72798e-55	Effector
ITGB2-AS1	5.9928e-59	-0.512841	1.11957e-54	Effector
TRBC2	7.75561e-59	-0.64717	1.4489e-54	Effector
CCDC88A	1.13737e-58	-0.37192	2.12483e-54	Effector
ZNF428	2.23029e-58	-0.393559	4.16662e-54	Effector
CAST	4.08811e-58	0.381018	7.6374e-54	Effector
KIT	4.43764e-58	0.433308	8.29041e-54	Effector
SEPT6	2.57123e-57	-0.66858	4.80357e-53	Effector
PSMB9	2.74578e-57	0.423629	5.12967e-53	Effector
TNFAIP3	4.56559e-56	0.70854	8.52944e-52	Effector
ADAM19	4.60428e-56	0.320554	8.60171e-52	Effector
NONO	7.16967e-56	-0.378994	1.33944e-51	Effector
LMO4	2.44845e-55	0.390904	4.57419e-51	Effector
PRNP	2.715e-55	0.55351	5.07216e-51	Effector
CSF1	1.22593e-53	0.490529	2.29028e-49	Effector
PHLDA1	3.49273e-53	0.635945	6.52512e-49	Effector
AHR	4.49008e-53	0.469491	8.38837e-49	Effector
HDAC2	5.73743e-53	-0.384856	1.07187e-48	Effector
GIMAP7	5.83882e-53	0.40419	1.09081e-48	Effector
GNA15	9.68315e-53	-0.496535	1.80901e-48	Effector
LPAR6	2.59575e-52	0.45718	4.84938e-48	Effector
GIMAP1	3.4384e-52	0.371147	6.42361e-48	Effector
CD2	5.77557e-52	-0.406222	1.07899e-47	Effector
CD74	6.2073e-52	0.487083	1.15965e-47	Effector
NUCKS1	8.31301e-52	-0.394391	1.55304e-47	Effector
SEPT1	9.97795e-52	-0.488134	1.86408e-47	Effector
CCR4	1.33926e-51	0.333052	2.502e-47	Effector
UQCRQ	1.3499e-51	-0.354601	2.52189e-47	Effector
IRF1	2.13215e-51	0.512734	3.98328e-47	Effector
LAIR1	2.99823e-51	-0.415837	5.60129e-47	Effector
TRAC	3.1541e-51	0.38897	5.8925e-47	Effector
FKBP11	3.86351e-51	0.328433	7.2178e-47	Effector
CCDC26	6.55339e-51	-0.535616	1.2243e-46	Effector
CD40LG	2.73126e-50	0.387732	5.10254e-46	Effector
XCL1	2.81698e-50	0.676531	5.26268e-46	Effector
CBLB	4.21801e-50	0.347444	7.88009e-46	Effector
MLLT11	4.80934e-50	-0.384302	8.98481e-46	Effector
EML4	7.00154e-50	0.444044	1.30803e-45	Effector
TGFB1	3.47161e-49	0.401035	6.48567e-45	Effector
PRKX	2.2288e-48	0.367169	4.16384e-44	Effector
RTRAF	2.40027e-48	-0.328492	4.48418e-44	Effector
MAD1L1	2.56942e-48	-0.492314	4.80018e-44	Effector
CREM	4.39868e-48	0.50844	8.21761e-44	Effector
TSC22D3	5.104e-48	0.661214	9.5353e-44	Effector
GIHCG	5.65159e-48	-0.629292	1.05583e-43	Effector
GBP1	7.54396e-48	0.283849	1.40936e-43	Effector
TUBA1B	1.35356e-47	-0.79439	2.52873e-43	Effector
MRPL52	1.47416e-47	-0.372727	2.75402e-43	Effector
CDC42EP3	2.07608e-47	0.486443	3.87854e-43	Effector
KLF6	5.36589e-47	0.574328	1.00245e-42	Effector
TCF12	7.53419e-47	-0.449474	1.40754e-42	Effector
CCR7	9.82976e-47	0.434619	1.8364e-42	Effector
AEBP1	2.55697e-46	-0.397284	4.77693e-42	Effector
CD244	2.69608e-46	0.267529	5.03682e-42	Effector
CALM2	2.91732e-46	-0.350263	5.45013e-42	Effector
MTF2	3.07984e-46	-0.40474	5.75375e-42	Effector
LSP1	3.72524e-46	0.359701	6.95949e-42	Effector
IFNG	4.76205e-46	0.830784	8.89646e-42	Effector
PLEKHF1	6.96131e-46	0.256553	1.30051e-41	Effector
FLT3LG	1.05623e-45	0.370581	1.97325e-41	Effector
RNASET2	1.45233e-45	0.344249	2.71324e-41	Effector
RBBP4	1.68834e-45	-0.344734	3.15416e-41	Effector
MAF	3.65409e-45	0.340614	6.82656e-41	Effector
CLEC2B	4.82703e-45	0.5427	9.01785e-41	Effector
COX5A	6.23124e-45	-0.327291	1.16412e-40	Effector
TNFRSF1B	8.32426e-45	0.288465	1.55514e-40	Effector
KLRK1	8.46691e-45	0.266017	1.58179e-40	Effector
STK17A	8.5198e-45	0.380578	1.59167e-40	Effector
STAT4	1.07168e-44	0.33159	2.00211e-40	Effector
MYB	1.78373e-44	-0.32354	3.33236e-40	Effector
NFKB1	2.55843e-44	0.427692	4.77965e-40	Effector
BAG3	3.16884e-44	0.565169	5.92003e-40	Effector
ARL4A	3.17809e-44	0.531429	5.93731e-40	Effector
PTPRK	3.85356e-44	-0.374381	7.19922e-40	Effector
RPAIN	6.5042e-44	-0.336216	1.21511e-39	Effector
SNRPD1	1.39885e-43	-0.377453	2.61333e-39	Effector
TRGV9	1.82387e-43	0.462573	3.40736e-39	Effector
PGM2L1	2.04321e-43	-0.404558	3.81712e-39	Effector
IGFBP4	2.05762e-43	0.268909	3.84405e-39	Effector
STAT1	2.50608e-43	0.46357	4.68186e-39	Effector
LTA	2.95145e-43	0.463375	5.51391e-39	Effector
CD58	3.08882e-43	0.27387	5.77054e-39	Effector
NME2	4.25338e-43	0.346054	7.94617e-39	Effector
CDKN1A	6.42055e-43	0.459362	1.19949e-38	Effector
CXCR4	1.36472e-42	0.602512	2.54958e-38	Effector
TUBA1A	1.73858e-42	-0.400358	3.24801e-38	Effector
RAPGEF6	1.90296e-42	0.36134	3.55511e-38	Effector
LST1	2.05531e-42	0.567265	3.83973e-38	Effector
LYPD3	2.17429e-42	0.442176	4.06201e-38	Effector
RNASEH2B	4.40664e-42	-0.374289	8.23248e-38	Effector
LINC00861	6.28744e-42	0.302148	1.17462e-37	Effector
TLE5	1.07483e-41	0.390625	2.008e-37	Effector
SYTL2	1.36277e-41	0.384846	2.54592e-37	Effector
HDDC2	1.75927e-41	-0.339887	3.28668e-37	Effector
CBX1	2.47172e-41	-0.317653	4.61766e-37	Effector
PABPN1	3.85386e-41	-0.314128	7.19978e-37	Effector
ATP5F1C	4.69207e-41	-0.297708	8.76572e-37	Effector
UQCR10	6.79986e-41	-0.28503	1.27035e-36	Effector
ANKRD37	7.10578e-41	0.623554	1.3275e-36	Effector
SEPT7	8.82139e-41	-0.405399	1.64801e-36	Effector
TAP1	9.57515e-41	0.364372	1.78883e-36	Effector
C19orf53	1.04727e-40	-0.30092	1.9565e-36	Effector
SF3B6	1.95163e-40	-0.290406	3.64603e-36	Effector
RPIA	2.37711e-40	-0.334621	4.44092e-36	Effector
NUDT1	2.97207e-40	-0.328603	5.55243e-36	Effector
ITGB1	4.63458e-40	0.467047	8.65833e-36	Effector
NDUFB3	4.87725e-40	-0.307545	9.11168e-36	Effector
NCOA7	5.03961e-40	0.303743	9.41499e-36	Effector
LSM5	6.30608e-40	-0.333547	1.1781e-35	Effector
SH3BP1	7.49472e-40	0.275585	1.40016e-35	Effector
MCL1	7.85177e-40	0.492913	1.46687e-35	Effector
BIN2	1.34083e-39	0.307797	2.50494e-35	Effector
KRT10	1.63378e-39	-0.320995	3.05223e-35	Effector
SRSF9	3.95368e-39	-0.298248	7.38627e-35	Effector
SRSF10	5.27083e-39	-0.351031	9.84696e-35	Effector
MSN	6.14532e-39	0.343632	1.14807e-34	Effector
SH2D1A	6.39603e-39	-0.412965	1.19491e-34	Effector
SELENOK	8.14383e-39	0.445794	1.52143e-34	Effector
ZFP36L2	8.68028e-39	0.480043	1.62165e-34	Effector
CCDC107	9.12721e-39	0.421795	1.70515e-34	Effector
STOM	1.21198e-38	0.299337	2.26422e-34	Effector
PLSCR3	2.8869e-38	0.301927	5.39331e-34	Effector
TTC39C	3.11938e-38	0.301176	5.82762e-34	Effector
FAM96B	4.37316e-38	-0.345264	8.16994e-34	Effector
EIF3M	6.12912e-38	-0.294772	1.14504e-33	Effector
ERH	1.18024e-37	-0.330303	2.20493e-33	Effector
DUSP5	1.26328e-37	0.316355	2.36007e-33	Effector
FYB1	1.41694e-37	-0.508582	2.64712e-33	Effector
LAT	4.3842e-37	-0.344633	8.19056e-33	Effector
CTSD	5.43308e-37	0.37964	1.01501e-32	Effector
TOP1	6.70887e-37	-0.32463	1.25335e-32	Effector
RTKN2	1.08368e-36	-0.341901	2.02454e-32	Effector
ATP5MD	1.14618e-36	-0.299411	2.1413e-32	Effector
BCAT1	2.56057e-36	-0.258259	4.78366e-32	Effector
H2AFZ	3.08359e-36	-0.479129	5.76076e-32	Effector
PIK3IP1	3.12896e-36	0.332549	5.84553e-32	Effector
REEP5	3.77893e-36	0.312705	7.0598e-32	Effector
CEMIP2	4.62626e-36	0.513282	8.64279e-32	Effector
PHF14	5.61565e-36	-0.29808	1.04911e-31	Effector
XCL2	2.26751e-35	0.418477	4.23616e-31	Effector
RNF213	2.54154e-35	0.370032	4.74811e-31	Effector
TNFSF13B	8.43601e-35	0.278614	1.57601e-30	Effector
TRPT1	1.11021e-34	-0.272527	2.0741e-30	Effector
TALDO1	1.1484e-34	-0.313024	2.14545e-30	Effector
S100P	1.16292e-34	0.286041	2.17257e-30	Effector
EEF1G	1.40854e-34	0.377145	2.63144e-30	Effector
OPTN	1.95342e-34	0.268133	3.64937e-30	Effector
GLIPR2	2.02424e-34	0.282622	3.78169e-30	Effector
SEM1	2.17231e-34	-0.293004	4.05831e-30	Effector
CBX5	2.23511e-34	-0.308656	4.17563e-30	Effector
SNRPD3	2.45259e-34	-0.314922	4.58192e-30	Effector
CD200	2.77716e-34	-0.268176	5.1883e-30	Effector
ACTN1	2.80073e-34	-0.315314	5.23233e-30	Effector
JPT1	4.58318e-34	-0.347427	8.56229e-30	Effector
SMARCA4	5.21453e-34	-0.29057	9.74179e-30	Effector
HMGB3	5.65557e-34	-0.292548	1.05657e-29	Effector
HIVEP3	8.72821e-34	-0.282834	1.6306e-29	Effector
RBMX	9.29017e-34	-0.299858	1.73559e-29	Effector
RARA	9.29929e-34	0.261654	1.73729e-29	Effector
SMDT1	1.06289e-33	-0.310489	1.98569e-29	Effector
NDUFB6	1.12257e-33	-0.296948	2.09718e-29	Effector
CBFA2T3	1.3331e-33	-0.250951	2.49049e-29	Effector
PLK3	1.40063e-33	0.303864	2.61666e-29	Effector
MARCKS	1.89142e-33	-0.270888	3.53355e-29	Effector
RAB32	2.05608e-33	-0.268164	3.84117e-29	Effector
SCAND1	2.1733e-33	-0.281	4.06016e-29	Effector
PSMB6	2.21079e-33	-0.264619	4.13021e-29	Effector
DUSP4	2.42569e-33	0.420583	4.53168e-29	Effector
TXNDC17	3.15896e-33	-0.289019	5.90157e-29	Effector
CCT8	5.78109e-33	-0.267842	1.08002e-28	Effector
TOX	5.95188e-33	-0.3171	1.11193e-28	Effector
CTSC	6.52121e-33	0.314848	1.21829e-28	Effector
MYO1G	1.101e-32	-0.296071	2.05689e-28	Effector
AES	1.63486e-32	-0.357315	3.05425e-28	Effector
PHACTR2	1.75496e-32	0.257637	3.27862e-28	Effector
MINOS1	1.86896e-32	-0.300588	3.4916e-28	Effector
ATP5MPL	2.25961e-32	-0.269053	4.2214e-28	Effector
CBX3	3.25993e-32	-0.282413	6.09021e-28	Effector
ADA	4.27185e-32	-0.385176	7.98066e-28	Effector
SSBP2	5.63969e-32	-0.308325	1.05361e-27	Effector
CHD3	6.40732e-32	-0.321096	1.19702e-27	Effector
RGS16	8.12326e-32	0.36604	1.51759e-27	Effector
ANP32A	1.10196e-31	-0.281541	2.05868e-27	Effector
REL	1.53645e-31	0.413306	2.8704e-27	Effector
PPP3CA	1.87856e-31	0.287874	3.50953e-27	Effector
C8orf59	2.04551e-31	-0.341653	3.82142e-27	Effector
ARL6IP5	2.73409e-31	0.341657	5.10782e-27	Effector
NFKBIZ	3.23077e-31	0.376514	6.03572e-27	Effector
XIST	3.31559e-31	-0.361973	6.19419e-27	Effector
BCL7A	3.76905e-31	-0.280871	7.04134e-27	Effector
TYMS	4.96632e-31	-0.509357	9.27807e-27	Effector
MT-ATP8	6.00719e-31	0.327617	1.12226e-26	Effector
SPCS1	8.31967e-31	-0.322207	1.55428e-26	Effector
ST13	8.43968e-31	-0.277424	1.5767e-26	Effector
HIST3H2A	9.81144e-31	0.258596	1.83297e-26	Effector
GRSF1	1.42984e-30	-0.301979	2.67123e-26	Effector
SMARCB1	1.51728e-30	-0.285424	2.83458e-26	Effector
CNIH1	1.77141e-30	-0.280271	3.30935e-26	Effector
FLOT1	4.68051e-30	-0.267868	8.74412e-26	Effector
DNAJC8	4.78915e-30	-0.278074	8.94709e-26	Effector
DBN1	6.38233e-30	-0.276911	1.19235e-25	Effector
TXNIP	6.52475e-30	0.405676	1.21895e-25	Effector
PLP2	8.41165e-30	0.315004	1.57147e-25	Effector
CDC14A	8.69728e-30	0.324359	1.62483e-25	Effector
DDAH2	9.23074e-30	-0.326787	1.72449e-25	Effector
IKZF2	1.06839e-29	-0.332174	1.99597e-25	Effector
H2AFY	1.17407e-29	-0.278821	2.1934e-25	Effector
AL109914.1	1.19755e-29	-0.269857	2.23727e-25	Effector
MAP3K8	1.24124e-29	0.327686	2.31888e-25	Effector
OLA1	1.4118e-29	-0.269029	2.63753e-25	Effector
BTG2	1.5871e-29	0.501979	2.96502e-25	Effector
MTHFD2L	1.74862e-29	-0.252586	3.26678e-25	Effector
TRAT1	2.05798e-29	0.291119	3.84471e-25	Effector
CASP4	2.52471e-29	0.278083	4.71666e-25	Effector
HP1BP3	4.76693e-29	-0.287804	8.90559e-25	Effector
SNRPC	5.32253e-29	-0.254537	9.94355e-25	Effector
DNAJC15	2.02588e-28	-0.265163	3.78476e-24	Effector
DCTN3	2.134e-28	-0.289207	3.98673e-24	Effector
SELENOW	2.50969e-28	-0.295532	4.6886e-24	Effector
CAPRIN1	2.56583e-28	-0.274835	4.79349e-24	Effector
NBDY	2.77442e-28	-0.278451	5.18318e-24	Effector
EMB	3.09871e-28	0.307719	5.78901e-24	Effector
SMARCC1	3.32936e-28	-0.295518	6.21992e-24	Effector
SNRPB2	3.3619e-28	-0.256007	6.28071e-24	Effector
SNRPN	4.07338e-28	-0.26732	7.60988e-24	Effector
TNFAIP8	4.37128e-28	0.354216	8.16643e-24	Effector
MFHAS1	4.52274e-28	-0.261388	8.44938e-24	Effector
PTCRA	4.78419e-28	-0.350293	8.93782e-24	Effector
APOBEC3G	6.62293e-28	0.292184	1.2373e-23	Effector
TIMP3	6.7212e-28	-0.298004	1.25565e-23	Effector
APEX1	9.45823e-28	-0.275684	1.76699e-23	Effector
SEPT9	9.89756e-28	-0.344068	1.84906e-23	Effector
EIF1B	1.74892e-27	-0.261426	3.26733e-23	Effector
IDS	1.80032e-27	0.284116	3.36336e-23	Effector
MACF1	2.25163e-27	0.340441	4.20649e-23	Effector
NDUFAB1	2.62196e-27	-0.268551	4.89835e-23	Effector
DNAJB4	3.08389e-27	0.430532	5.76133e-23	Effector
POMP	3.55289e-27	-0.261421	6.63752e-23	Effector
GPR65	3.73623e-27	0.280625	6.98002e-23	Effector
TIA1	4.75062e-27	-0.265451	8.87511e-23	Effector
SEPTIN7	4.79727e-27	0.251138	8.96226e-23	Effector
NABP1	4.81317e-27	0.302032	8.99197e-23	Effector
GRAP2	4.98712e-27	-0.278216	9.31693e-23	Effector
PGD	5.07431e-27	-0.251557	9.47983e-23	Effector
TMIGD2	5.113e-27	0.361725	9.55211e-23	Effector
TBCA	5.30686e-27	-0.262577	9.91428e-23	Effector
MYC	5.42416e-27	0.391087	1.01334e-22	Effector
ATM	8.54716e-27	0.337001	1.59678e-22	Effector
YWHAE	8.56972e-27	-0.264794	1.601e-22	Effector
SLIRP	8.74018e-27	-0.270899	1.63284e-22	Effector
NME4	1.23431e-26	-0.258658	2.30594e-22	Effector
MIEN1	1.51243e-26	-0.252144	2.82552e-22	Effector
SRP9	1.6428e-26	-0.291036	3.06908e-22	Effector
LSM3	2.61769e-26	-0.262338	4.89036e-22	Effector
GPR183	3.27188e-26	0.350635	6.11253e-22	Effector
PFDN2	4.20691e-26	-0.263569	7.85934e-22	Effector
GABARAPL1	4.48129e-26	0.278204	8.37195e-22	Effector
AL135905.2	5.53455e-26	0.292429	1.03397e-21	Effector
GAS5	5.68468e-26	0.276898	1.06201e-21	Effector
ZC3H12A	6.77185e-26	0.325879	1.26512e-21	Effector
PDE4DIP	7.84411e-26	0.297762	1.46544e-21	Effector
BHLHE40	8.50357e-26	0.275548	1.58864e-21	Effector
ZNF683	1.24197e-25	0.627582	2.32025e-21	Effector
SOX13	1.2707e-25	-0.417401	2.37393e-21	Effector
SELL	1.34611e-25	-0.527173	2.5148e-21	Effector
SERPINB9	1.43371e-25	0.304027	2.67846e-21	Effector
PTPN4	1.69129e-25	0.264253	3.15967e-21	Effector
SH2D2A	1.9037e-25	0.271312	3.55649e-21	Effector
PCLAF	2.05864e-25	-0.319224	3.84595e-21	Effector
ATP5F1A	2.39789e-25	-0.255393	4.47975e-21	Effector
UHRF1	3.26928e-25	-0.266214	6.10766e-21	Effector
MRPL16	4.63252e-25	-0.259319	8.65448e-21	Effector
AMPD2	6.61787e-25	0.26362	1.23635e-20	Effector
ERO1A	7.2736e-25	0.28275	1.35885e-20	Effector
JARID2	1.03556e-24	-0.257124	1.93463e-20	Effector
MTFP1	1.11416e-24	0.279589	2.08147e-20	Effector
B4GALT1	1.23627e-24	0.291583	2.3096e-20	Effector
CAPG	1.27596e-24	0.359505	2.38374e-20	Effector
LEPROTL1	1.69424e-24	0.329944	3.16517e-20	Effector
SYF2	2.51091e-24	-0.25396	4.69088e-20	Effector
CLDND1	3.9013e-24	0.36505	7.28841e-20	Effector
RUNX3	4.9865e-24	0.303475	9.31577e-20	Effector
SYNE2	6.12429e-24	0.296724	1.14414e-19	Effector
TMEM256	7.07919e-24	-0.26746	1.32253e-19	Effector
SMARCA2	8.54295e-24	0.277468	1.59599e-19	Effector
PTTG1	1.01211e-23	-0.306326	1.89082e-19	Effector
ETV5	1.13043e-23	-0.268917	2.11187e-19	Effector
GEM	1.39277e-23	0.347438	2.60197e-19	Effector
DPP4	1.73412e-23	0.322151	3.23968e-19	Effector
HNRNPM	1.95388e-23	-0.254383	3.65025e-19	Effector
IL2	2.08808e-23	0.30188	3.90096e-19	Effector
LUC7L3	2.87962e-23	-0.251711	5.37971e-19	Effector
IL16	3.39104e-23	0.251866	6.33513e-19	Effector
MDM4	3.90344e-23	-0.280949	7.29241e-19	Effector
CCDC85B	4.81203e-23	0.260482	8.98984e-19	Effector
DGKA	5.12725e-23	-0.275093	9.57874e-19	Effector
PRMT9	5.30632e-23	0.350969	9.91326e-19	Effector
PNN	8.02511e-23	-0.259557	1.49925e-18	Effector
ADGRE5	1.18615e-22	0.361632	2.21596e-18	Effector
HNRNPD	1.4232e-22	-0.253726	2.65881e-18	Effector
CDKN1B	3.2704e-22	0.307574	6.10976e-18	Effector
AL138963.4	3.5147e-22	0.420666	6.56616e-18	Effector
SGK1	9.33912e-22	0.38344	1.74473e-17	Effector
PSIP1	1.10592e-21	-0.267583	2.06609e-17	Effector
TMX4	1.27524e-21	0.285202	2.3824e-17	Effector
KDSR	1.77207e-21	0.255091	3.31058e-17	Effector
SLC20A1	2.10334e-21	0.441301	3.92946e-17	Effector
PTPN22	4.30167e-21	0.362625	8.03638e-17	Effector
GMNN	5.31941e-21	-0.264703	9.93771e-17	Effector
FCMR	6.93923e-21	0.266898	1.29639e-16	Effector
ATF3	7.71232e-21	0.598814	1.44082e-16	Effector
MBNL2	8.75011e-21	0.296395	1.6347e-16	Effector
AQP3	2.07213e-20	0.410122	3.87115e-16	Effector
ID2	3.84752e-20	0.312254	7.18793e-16	Effector
SNHG7	6.56657e-20	-0.261865	1.22677e-15	Effector
ATP2B1	1.40671e-19	0.287208	2.62801e-15	Effector
MCM7	1.71473e-19	-0.272302	3.20346e-15	Effector
SARDH	1.80669e-19	-0.252785	3.37526e-15	Effector
TTN	4.88352e-19	-0.280088	9.1234e-15	Effector
LSM4	9.39474e-19	-0.255102	1.75513e-14	Effector
G3BP2	1.1238e-18	0.316759	2.09948e-14	Effector
IFNGR1	1.81509e-18	0.304835	3.39095e-14	Effector
IGFBP2	1.83851e-18	0.31365	3.4347e-14	Effector
MSI2	7.06631e-18	-0.251629	1.32013e-13	Effector
IFRD1	8.55326e-18	0.280213	1.59792e-13	Effector
IER5	1.13213e-17	0.451699	2.11504e-13	Effector
NFKBIA	1.28539e-17	0.365779	2.40136e-13	Effector
PIK3R1	4.34082e-17	0.31612	8.10953e-13	Effector
CTSA	9.21049e-17	0.26184	1.7207e-12	Effector
DOK2	6.78687e-16	0.268269	1.26792e-11	Effector
DUT	1.91115e-15	-0.31063	3.5704e-11	Effector
ANXA1	2.34934e-15	0.404331	4.38904e-11	Effector
NEAT1	5.98484e-14	0.319798	1.11809e-09	Effector
PDCD1	1.99736e-13	-0.275321	3.73147e-09	Effector
HIST1H2AC	5.95454e-12	-0.285534	1.11243e-07	Effector
KLRB1	2.27071e-285	-1.5743	4.24213e-281	Immature Maturing
HLA-B	1.35568e-279	-0.934074	2.53269e-275	Immature Maturing
HLA-A	4.6255e-278	-0.934765	8.64136e-274	Immature Maturing
NKG7	2.94424e-273	-1.7295	5.50043e-269	Immature Maturing
HLA-C	7.34566e-268	-0.892026	1.37232e-263	Immature Maturing
STMN1	1.64211e-264	1.34474	3.06779e-260	Immature Maturing
HLA-E	1.09372e-245	-0.918151	2.04329e-241	Immature Maturing
LEF1	1.64688e-238	1.21969	3.07669e-234	Immature Maturing
IFITM2	1.05875e-230	-0.894005	1.97796e-226	Immature Maturing
S100A4	4.9028e-220	-1.46803	9.15941e-216	Immature Maturing
IL7R	1.68987e-217	-1.40677	3.15702e-213	Immature Maturing
HOPX	5.61082e-207	-0.958298	1.04821e-202	Immature Maturing
NUCB2	3.543e-204	1.00997	6.61903e-200	Immature Maturing
TC2N	2.20581e-201	-0.7047	4.12089e-197	Immature Maturing
TNFRSF25	1.22229e-200	-0.742083	2.28348e-196	Immature Maturing
LTB	2.34588e-177	-0.898072	4.38258e-173	Immature Maturing
S100A10	2.44661e-163	-0.842754	4.57075e-159	Immature Maturing
NR4A2	3.80162e-155	-1.06475	7.10219e-151	Immature Maturing
S100A6	4.49462e-153	-1.12319	8.39685e-149	Immature Maturing
HMGA1	1.79307e-152	0.684406	3.34982e-148	Immature Maturing
GIMAP4	3.66444e-150	-0.675681	6.8459e-146	Immature Maturing
CCR6	4.94863e-150	-0.706265	9.24503e-146	Immature Maturing
TCF7	1.40427e-146	0.977266	2.62346e-142	Immature Maturing
SPOCK2	2.04063e-139	-0.762189	3.81231e-135	Immature Maturing
IFITM3	2.74712e-139	-0.703699	5.13218e-135	Immature Maturing
DENND2D	4.71442e-139	-0.710978	8.80748e-135	Immature Maturing
SOX4	5.04136e-137	0.820047	9.41827e-133	Immature Maturing
IL23R	2.60484e-135	-0.49149	4.86637e-131	Immature Maturing
LZTFL1	3.63958e-135	0.989072	6.79946e-131	Immature Maturing
SMIM24	4.82741e-134	0.766964	9.01856e-130	Immature Maturing
FASLG	1.01774e-133	-0.527306	1.90135e-129	Immature Maturing
SRGN	3.78637e-132	-0.910519	7.0737e-128	Immature Maturing
CD69	1.04432e-129	-1.05639	1.951e-125	Immature Maturing
JAML	2.79812e-127	-0.63424	5.22745e-123	Immature Maturing
HLA-F	1.40589e-126	-0.516296	2.62648e-122	Immature Maturing
MARCKSL1	4.65764e-126	0.682545	8.70139e-122	Immature Maturing
CRIP1	1.59701e-125	-0.975862	2.98354e-121	Immature Maturing
CTSW	4.92337e-124	-0.877327	9.19784e-120	Immature Maturing
TUBB	1.77553e-123	0.865411	3.31705e-119	Immature Maturing
MYO1F	6.09927e-120	-0.445888	1.13947e-115	Immature Maturing
CLIC3	1.30678e-117	-0.641389	2.44133e-113	Immature Maturing
CST7	1.92439e-117	-0.73954	3.59514e-113	Immature Maturing
LAPTM5	2.75079e-117	-0.558562	5.13902e-113	Immature Maturing
TAGAP	3.73352e-117	-0.802045	6.97496e-113	Immature Maturing
NPDC1	8.38097e-117	-0.454242	1.56573e-112	Immature Maturing
SMPD3	1.75353e-116	0.942984	3.27594e-112	Immature Maturing
C12orf57	3.43219e-116	0.596511	6.41202e-112	Immature Maturing
CAPN2	4.48593e-115	-0.364414	8.38062e-111	Immature Maturing
JUNB	5.48103e-114	-1.01514	1.02397e-109	Immature Maturing
TOX2	2.73477e-109	0.882168	5.10909e-105	Immature Maturing
CASC15	4.48019e-109	0.667089	8.36989e-105	Immature Maturing
LINC02762	1.35716e-107	-0.425593	2.53545e-103	Immature Maturing
GBP2	2.36357e-107	-0.578901	4.41562e-103	Immature Maturing
CD1B	3.53488e-107	0.815046	6.60386e-103	Immature Maturing
CD55	1.69026e-106	-0.75957	3.15774e-102	Immature Maturing
NCR3	8.72643e-106	-0.630753	1.63027e-101	Immature Maturing
SAMHD1	3.42974e-104	-0.460497	6.40744e-100	Immature Maturing
GZMK	2.34426e-103	-0.877851	4.37955e-99	Immature Maturing
FLNA	1.33749e-101	-0.632722	2.49871e-97	Immature Maturing
MAL	9.33589e-101	0.640296	1.74413e-96	Immature Maturing
CD44	2.37429e-100	-0.494105	4.43565e-96	Immature Maturing
PLAC8	2.46917e-100	-0.600006	4.6129e-96	Immature Maturing
RGS1	2.49186e-100	-0.847531	4.65529e-96	Immature Maturing
CCR9	9.42971e-99	0.895461	1.76166e-94	Immature Maturing
NREP	2.72242e-97	0.59145	5.08602e-93	Immature Maturing
LY6E	1.342e-96	-0.539241	2.50713e-92	Immature Maturing
SQSTM1	6.45874e-96	-0.818708	1.20662e-91	Immature Maturing
VSIR	6.77667e-96	-0.536146	1.26602e-91	Immature Maturing
CTSL	1.79286e-95	-0.62708	3.34942e-91	Immature Maturing
GZMA	1.86899e-95	-0.659828	3.49165e-91	Immature Maturing
CD1E	1.46073e-93	1.04491	2.72893e-89	Immature Maturing
MYL6B	2.00397e-93	0.513309	3.74381e-89	Immature Maturing
RGS2	7.41741e-93	-0.777105	1.38572e-88	Immature Maturing
ZFP36	1.02249e-92	-0.860551	1.91021e-88	Immature Maturing
HMGN2	3.46785e-92	0.732188	6.47864e-88	Immature Maturing
KLF2	1.08396e-91	-0.839377	2.02505e-87	Immature Maturing
MATK	1.29232e-91	-0.5198	2.41431e-87	Immature Maturing
COX8A	2.29195e-91	0.51211	4.28182e-87	Immature Maturing
CD1C	3.03689e-91	0.620201	5.67351e-87	Immature Maturing
CXCR6	4.15546e-90	-0.38939	7.76324e-86	Immature Maturing
LMNA	5.66268e-90	-0.688184	1.0579e-85	Immature Maturing
AUTS2	1.07893e-89	-0.455386	2.01566e-85	Immature Maturing
CCND2	2.0196e-89	-0.549436	3.77302e-85	Immature Maturing
IL4I1	2.64667e-89	-0.340139	4.94451e-85	Immature Maturing
ACTN4	8.84185e-89	-0.46712	1.65183e-84	Immature Maturing
CCL5	4.54941e-87	-1.54485	8.4992e-83	Immature Maturing
GZMM	7.04974e-87	-0.657697	1.31703e-82	Immature Maturing
GSTP1	1.40276e-86	0.568038	2.62064e-82	Immature Maturing
CCL4	1.72405e-86	-1.57149	3.22088e-82	Immature Maturing
FOS	2.52662e-86	-0.746071	4.72023e-82	Immature Maturing
BEX3	1.08408e-85	0.512769	2.02528e-81	Immature Maturing
ZNF331	3.90067e-84	-0.890598	7.28723e-80	Immature Maturing
DUSP2	5.70156e-83	-0.960851	1.06517e-78	Immature Maturing
GPR25	1.05454e-82	-0.385147	1.9701e-78	Immature Maturing
RORA	1.33463e-82	-0.463648	2.49336e-78	Immature Maturing
ITGA4	5.29063e-81	0.713031	9.88396e-77	Immature Maturing
RORC	6.70117e-81	-0.417373	1.25191e-76	Immature Maturing
TFDP2	1.27119e-80	0.62642	2.37484e-76	Immature Maturing
MT2A	3.16559e-79	-0.565976	5.91395e-75	Immature Maturing
PREX1	3.69112e-79	-0.39607	6.89576e-75	Immature Maturing
TNFSF14	3.1606e-78	-0.733816	5.90464e-74	Immature Maturing
MIR181A1HG	8.97527e-78	0.572866	1.67676e-73	Immature Maturing
AHNAK	1.73795e-77	-0.560668	3.24683e-73	Immature Maturing
GLIPR1	3.74417e-77	-0.499964	6.99486e-73	Immature Maturing
ARPC1B	3.12148e-76	-0.585115	5.83154e-72	Immature Maturing
SLC2A3	4.0639e-76	-0.817612	7.59218e-72	Immature Maturing
SESN1	7.141e-76	-0.568905	1.33408e-71	Immature Maturing
CYTIP	1.55756e-75	-0.511182	2.90983e-71	Immature Maturing
ZFP36L1	2.88685e-75	-0.620099	5.39321e-71	Immature Maturing
JAK1	4.26786e-75	-0.452501	7.97322e-71	Immature Maturing
DUSP1	5.58143e-75	-0.74756	1.04272e-70	Immature Maturing
CEBPD	7.05793e-75	-0.695416	1.31856e-70	Immature Maturing
AC084033.3	2.21733e-74	0.706157	4.14242e-70	Immature Maturing
SNRPE	2.38486e-74	0.628524	4.4554e-70	Immature Maturing
IDH2	6.25388e-74	0.526032	1.16835e-69	Immature Maturing
ILF2	6.28103e-74	0.455717	1.17342e-69	Immature Maturing
ELK3	9.94917e-74	-0.343215	1.8587e-69	Immature Maturing
AIF1	2.22725e-73	0.410169	4.16096e-69	Immature Maturing
PPP1R15A	2.63866e-73	-0.606476	4.92954e-69	Immature Maturing
TNF	3.18912e-73	-0.681309	5.95791e-69	Immature Maturing
HCP5	3.35204e-72	-0.336778	6.26227e-68	Immature Maturing
PDCD4	9.67528e-72	-0.478808	1.80754e-67	Immature Maturing
CSRNP1	1.28205e-71	-0.556881	2.39512e-67	Immature Maturing
ITGB7	1.44959e-71	-0.427646	2.70813e-67	Immature Maturing
ERN1	1.50722e-71	-0.73865	2.81578e-67	Immature Maturing
SAMD3	2.11541e-71	-0.413856	3.95201e-67	Immature Maturing
FOSB	5.96347e-71	-0.567021	1.11409e-66	Immature Maturing
SCML4	4.61096e-70	-0.407596	8.6142e-66	Immature Maturing
SCART1	5.91481e-70	-0.309465	1.105e-65	Immature Maturing
COX6C	8.96437e-70	0.395697	1.67472e-65	Immature Maturing
SELPLG	1.19963e-69	-0.453398	2.24116e-65	Immature Maturing
ATP5PF	1.79037e-69	0.40784	3.34477e-65	Immature Maturing
LINC01871	2.40516e-69	-0.353293	4.49331e-65	Immature Maturing
COTL1	2.57462e-69	-0.485755	4.8099e-65	Immature Maturing
LITAF	4.82728e-69	-0.539111	9.01832e-65	Immature Maturing
CDK6	5.82513e-69	0.476405	1.08825e-64	Immature Maturing
TXK	1.04515e-68	-0.362385	1.95255e-64	Immature Maturing
PLAAT4	1.18368e-68	-0.502839	2.21135e-64	Immature Maturing
MZB1	1.93294e-68	0.758203	3.61112e-64	Immature Maturing
CD1A	6.55127e-67	0.425679	1.22391e-62	Immature Maturing
NR4A1	9.84896e-67	-0.575554	1.83998e-62	Immature Maturing
SNRPF	1.56022e-66	0.427495	2.91479e-62	Immature Maturing
BACH2	1.70816e-66	0.499377	3.19118e-62	Immature Maturing
GYPC	2.5942e-66	-0.364335	4.84648e-62	Immature Maturing
SPINT2	3.54452e-66	0.443198	6.62187e-62	Immature Maturing
CXCR3	9.38856e-66	-0.40074	1.75397e-61	Immature Maturing
PAFAH1B3	1.07664e-65	0.425192	2.01139e-61	Immature Maturing
HPGDS	4.26549e-65	0.598337	7.96879e-61	Immature Maturing
PNRC1	3.46759e-64	-0.437515	6.47815e-60	Immature Maturing
IQGAP2	3.92881e-64	-0.411206	7.33981e-60	Immature Maturing
ZBTB16	5.21703e-64	-0.454033	9.74646e-60	Immature Maturing
CD38	8.05529e-64	0.410543	1.50489e-59	Immature Maturing
EMP3	1.48781e-63	-0.425349	2.77952e-59	Immature Maturing
IL2RG	1.66547e-62	-0.519063	3.11143e-58	Immature Maturing
NAP1L1	2.64782e-62	0.418002	4.94666e-58	Immature Maturing
RGCC	6.41447e-62	-0.808381	1.19835e-57	Immature Maturing
PCED1B-AS1	6.6159e-62	-0.422019	1.23598e-57	Immature Maturing
GPRIN3	7.03112e-62	-0.338427	1.31355e-57	Immature Maturing
LCP1	3.26516e-61	-0.444077	6.09996e-57	Immature Maturing
FOSL2	1.48497e-60	-0.346175	2.77422e-56	Immature Maturing
GIMAP5	1.64911e-60	-0.353413	3.08087e-56	Immature Maturing
SIVA1	2.98976e-60	0.514458	5.58546e-56	Immature Maturing
SMAD7	1.39348e-59	-0.303271	2.60329e-55	Immature Maturing
ANXA5	1.42766e-59	-0.427778	2.66716e-55	Immature Maturing
GCSAM	2.10629e-59	0.453181	3.93498e-55	Immature Maturing
TXN	2.53077e-59	0.487316	4.72798e-55	Immature Maturing
ITGB2-AS1	5.9928e-59	0.512841	1.11957e-54	Immature Maturing
TRBC2	7.75561e-59	0.64717	1.4489e-54	Immature Maturing
CCDC88A	1.13737e-58	0.37192	2.12483e-54	Immature Maturing
ZNF428	2.23029e-58	0.393559	4.16662e-54	Immature Maturing
CAST	4.08811e-58	-0.381018	7.6374e-54	Immature Maturing
KIT	4.43764e-58	-0.433308	8.29041e-54	Immature Maturing
SEPT6	2.57123e-57	0.66858	4.80357e-53	Immature Maturing
PSMB9	2.74578e-57	-0.423629	5.12967e-53	Immature Maturing
TNFAIP3	4.56559e-56	-0.70854	8.52944e-52	Immature Maturing
ADAM19	4.60428e-56	-0.320554	8.60171e-52	Immature Maturing
NONO	7.16967e-56	0.378994	1.33944e-51	Immature Maturing
LMO4	2.44845e-55	-0.390904	4.57419e-51	Immature Maturing
PRNP	2.715e-55	-0.55351	5.07216e-51	Immature Maturing
CSF1	1.22593e-53	-0.490529	2.29028e-49	Immature Maturing
PHLDA1	3.49273e-53	-0.635945	6.52512e-49	Immature Maturing
AHR	4.49008e-53	-0.469491	8.38837e-49	Immature Maturing
HDAC2	5.73743e-53	0.384856	1.07187e-48	Immature Maturing
GIMAP7	5.83882e-53	-0.40419	1.09081e-48	Immature Maturing
GNA15	9.68315e-53	0.496535	1.80901e-48	Immature Maturing
LPAR6	2.59575e-52	-0.45718	4.84938e-48	Immature Maturing
GIMAP1	3.4384e-52	-0.371147	6.42361e-48	Immature Maturing
CD2	5.77557e-52	0.406222	1.07899e-47	Immature Maturing
CD74	6.2073e-52	-0.487083	1.15965e-47	Immature Maturing
NUCKS1	8.31301e-52	0.394391	1.55304e-47	Immature Maturing
SEPT1	9.97795e-52	0.488134	1.86408e-47	Immature Maturing
CCR4	1.33926e-51	-0.333052	2.502e-47	Immature Maturing
UQCRQ	1.3499e-51	0.354601	2.52189e-47	Immature Maturing
IRF1	2.13215e-51	-0.512734	3.98328e-47	Immature Maturing
LAIR1	2.99823e-51	0.415837	5.60129e-47	Immature Maturing
TRAC	3.1541e-51	-0.38897	5.8925e-47	Immature Maturing
FKBP11	3.86351e-51	-0.328433	7.2178e-47	Immature Maturing
CCDC26	6.55339e-51	0.535616	1.2243e-46	Immature Maturing
CD40LG	2.73126e-50	-0.387732	5.10254e-46	Immature Maturing
XCL1	2.81698e-50	-0.676531	5.26268e-46	Immature Maturing
CBLB	4.21801e-50	-0.347444	7.88009e-46	Immature Maturing
MLLT11	4.80934e-50	0.384302	8.98481e-46	Immature Maturing
EML4	7.00154e-50	-0.444044	1.30803e-45	Immature Maturing
TGFB1	3.47161e-49	-0.401035	6.48567e-45	Immature Maturing
PRKX	2.2288e-48	-0.367169	4.16384e-44	Immature Maturing
RTRAF	2.40027e-48	0.328492	4.48418e-44	Immature Maturing
MAD1L1	2.56942e-48	0.492314	4.80018e-44	Immature Maturing
CREM	4.39868e-48	-0.50844	8.21761e-44	Immature Maturing
TSC22D3	5.104e-48	-0.661214	9.5353e-44	Immature Maturing
GIHCG	5.65159e-48	0.629292	1.05583e-43	Immature Maturing
GBP1	7.54396e-48	-0.283849	1.40936e-43	Immature Maturing
TUBA1B	1.35356e-47	0.79439	2.52873e-43	Immature Maturing
MRPL52	1.47416e-47	0.372727	2.75402e-43	Immature Maturing
CDC42EP3	2.07608e-47	-0.486443	3.87854e-43	Immature Maturing
KLF6	5.36589e-47	-0.574328	1.00245e-42	Immature Maturing
TCF12	7.53419e-47	0.449474	1.40754e-42	Immature Maturing
CCR7	9.82976e-47	-0.434619	1.8364e-42	Immature Maturing
AEBP1	2.55697e-46	0.397284	4.77693e-42	Immature Maturing
CD244	2.69608e-46	-0.267529	5.03682e-42	Immature Maturing
CALM2	2.91732e-46	0.350263	5.45013e-42	Immature Maturing
MTF2	3.07984e-46	0.40474	5.75375e-42	Immature Maturing
LSP1	3.72524e-46	-0.359701	6.95949e-42	Immature Maturing
IFNG	4.76205e-46	-0.830784	8.89646e-42	Immature Maturing
PLEKHF1	6.96131e-46	-0.256553	1.30051e-41	Immature Maturing
FLT3LG	1.05623e-45	-0.370581	1.97325e-41	Immature Maturing
RNASET2	1.45233e-45	-0.344249	2.71324e-41	Immature Maturing
RBBP4	1.68834e-45	0.344734	3.15416e-41	Immature Maturing
MAF	3.65409e-45	-0.340614	6.82656e-41	Immature Maturing
CLEC2B	4.82703e-45	-0.5427	9.01785e-41	Immature Maturing
COX5A	6.23124e-45	0.327291	1.16412e-40	Immature Maturing
TNFRSF1B	8.32426e-45	-0.288465	1.55514e-40	Immature Maturing
KLRK1	8.46691e-45	-0.266017	1.58179e-40	Immature Maturing
STK17A	8.5198e-45	-0.380578	1.59167e-40	Immature Maturing
STAT4	1.07168e-44	-0.33159	2.00211e-40	Immature Maturing
MYB	1.78373e-44	0.32354	3.33236e-40	Immature Maturing
NFKB1	2.55843e-44	-0.427692	4.77965e-40	Immature Maturing
BAG3	3.16884e-44	-0.565169	5.92003e-40	Immature Maturing
ARL4A	3.17809e-44	-0.531429	5.93731e-40	Immature Maturing
PTPRK	3.85356e-44	0.374381	7.19922e-40	Immature Maturing
RPAIN	6.5042e-44	0.336216	1.21511e-39	Immature Maturing
SNRPD1	1.39885e-43	0.377453	2.61333e-39	Immature Maturing
TRGV9	1.82387e-43	-0.462573	3.40736e-39	Immature Maturing
PGM2L1	2.04321e-43	0.404558	3.81712e-39	Immature Maturing
IGFBP4	2.05762e-43	-0.268909	3.84405e-39	Immature Maturing
STAT1	2.50608e-43	-0.46357	4.68186e-39	Immature Maturing
LTA	2.95145e-43	-0.463375	5.51391e-39	Immature Maturing
CD58	3.08882e-43	-0.27387	5.77054e-39	Immature Maturing
NME2	4.25338e-43	-0.346054	7.94617e-39	Immature Maturing
CDKN1A	6.42055e-43	-0.459362	1.19949e-38	Immature Maturing
CXCR4	1.36472e-42	-0.602512	2.54958e-38	Immature Maturing
TUBA1A	1.73858e-42	0.400358	3.24801e-38	Immature Maturing
RAPGEF6	1.90296e-42	-0.36134	3.55511e-38	Immature Maturing
LST1	2.05531e-42	-0.567265	3.83973e-38	Immature Maturing
LYPD3	2.17429e-42	-0.442176	4.06201e-38	Immature Maturing
RNASEH2B	4.40664e-42	0.374289	8.23248e-38	Immature Maturing
LINC00861	6.28744e-42	-0.302148	1.17462e-37	Immature Maturing
TLE5	1.07483e-41	-0.390625	2.008e-37	Immature Maturing
SYTL2	1.36277e-41	-0.384846	2.54592e-37	Immature Maturing
HDDC2	1.75927e-41	0.339887	3.28668e-37	Immature Maturing
CBX1	2.47172e-41	0.317653	4.61766e-37	Immature Maturing
PABPN1	3.85386e-41	0.314128	7.19978e-37	Immature Maturing
ATP5F1C	4.69207e-41	0.297708	8.76572e-37	Immature Maturing
UQCR10	6.79986e-41	0.28503	1.27035e-36	Immature Maturing
ANKRD37	7.10578e-41	-0.623554	1.3275e-36	Immature Maturing
SEPT7	8.82139e-41	0.405399	1.64801e-36	Immature Maturing
TAP1	9.57515e-41	-0.364372	1.78883e-36	Immature Maturing
C19orf53	1.04727e-40	0.30092	1.9565e-36	Immature Maturing
SF3B6	1.95163e-40	0.290406	3.64603e-36	Immature Maturing
RPIA	2.37711e-40	0.334621	4.44092e-36	Immature Maturing
NUDT1	2.97207e-40	0.328603	5.55243e-36	Immature Maturing
ITGB1	4.63458e-40	-0.467047	8.65833e-36	Immature Maturing
NDUFB3	4.87725e-40	0.307545	9.11168e-36	Immature Maturing
NCOA7	5.03961e-40	-0.303743	9.41499e-36	Immature Maturing
LSM5	6.30608e-40	0.333547	1.1781e-35	Immature Maturing
SH3BP1	7.49472e-40	-0.275585	1.40016e-35	Immature Maturing
MCL1	7.85177e-40	-0.492913	1.46687e-35	Immature Maturing
BIN2	1.34083e-39	-0.307797	2.50494e-35	Immature Maturing
KRT10	1.63378e-39	0.320995	3.05223e-35	Immature Maturing
SRSF9	3.95368e-39	0.298248	7.38627e-35	Immature Maturing
SRSF10	5.27083e-39	0.351031	9.84696e-35	Immature Maturing
MSN	6.14532e-39	-0.343632	1.14807e-34	Immature Maturing
SH2D1A	6.39603e-39	0.412965	1.19491e-34	Immature Maturing
SELENOK	8.14383e-39	-0.445794	1.52143e-34	Immature Maturing
ZFP36L2	8.68028e-39	-0.480043	1.62165e-34	Immature Maturing
CCDC107	9.12721e-39	-0.421795	1.70515e-34	Immature Maturing
STOM	1.21198e-38	-0.299337	2.26422e-34	Immature Maturing
PLSCR3	2.8869e-38	-0.301927	5.39331e-34	Immature Maturing
TTC39C	3.11938e-38	-0.301176	5.82762e-34	Immature Maturing
FAM96B	4.37316e-38	0.345264	8.16994e-34	Immature Maturing
EIF3M	6.12912e-38	0.294772	1.14504e-33	Immature Maturing
ERH	1.18024e-37	0.330303	2.20493e-33	Immature Maturing
DUSP5	1.26328e-37	-0.316355	2.36007e-33	Immature Maturing
FYB1	1.41694e-37	0.508582	2.64712e-33	Immature Maturing
LAT	4.3842e-37	0.344633	8.19056e-33	Immature Maturing
CTSD	5.43308e-37	-0.37964	1.01501e-32	Immature Maturing
TOP1	6.70887e-37	0.32463	1.25335e-32	Immature Maturing
RTKN2	1.08368e-36	0.341901	2.02454e-32	Immature Maturing
ATP5MD	1.14618e-36	0.299411	2.1413e-32	Immature Maturing
BCAT1	2.56057e-36	0.258259	4.78366e-32	Immature Maturing
H2AFZ	3.08359e-36	0.479129	5.76076e-32	Immature Maturing
PIK3IP1	3.12896e-36	-0.332549	5.84553e-32	Immature Maturing
REEP5	3.77893e-36	-0.312705	7.0598e-32	Immature Maturing
CEMIP2	4.62626e-36	-0.513282	8.64279e-32	Immature Maturing
PHF14	5.61565e-36	0.29808	1.04911e-31	Immature Maturing
XCL2	2.26751e-35	-0.418477	4.23616e-31	Immature Maturing
RNF213	2.54154e-35	-0.370032	4.74811e-31	Immature Maturing
TNFSF13B	8.43601e-35	-0.278614	1.57601e-30	Immature Maturing
TRPT1	1.11021e-34	0.272527	2.0741e-30	Immature Maturing
TALDO1	1.1484e-34	0.313024	2.14545e-30	Immature Maturing
S100P	1.16292e-34	-0.286041	2.17257e-30	Immature Maturing
EEF1G	1.40854e-34	-0.377145	2.63144e-30	Immature Maturing
OPTN	1.95342e-34	-0.268133	3.64937e-30	Immature Maturing
GLIPR2	2.02424e-34	-0.282622	3.78169e-30	Immature Maturing
SEM1	2.17231e-34	0.293004	4.05831e-30	Immature Maturing
CBX5	2.23511e-34	0.308656	4.17563e-30	Immature Maturing
SNRPD3	2.45259e-34	0.314922	4.58192e-30	Immature Maturing
CD200	2.77716e-34	0.268176	5.1883e-30	Immature Maturing
ACTN1	2.80073e-34	0.315314	5.23233e-30	Immature Maturing
JPT1	4.58318e-34	0.347427	8.56229e-30	Immature Maturing
SMARCA4	5.21453e-34	0.29057	9.74179e-30	Immature Maturing
HMGB3	5.65557e-34	0.292548	1.05657e-29	Immature Maturing
HIVEP3	8.72821e-34	0.282834	1.6306e-29	Immature Maturing
RBMX	9.29017e-34	0.299858	1.73559e-29	Immature Maturing
RARA	9.29929e-34	-0.261654	1.73729e-29	Immature Maturing
SMDT1	1.06289e-33	0.310489	1.98569e-29	Immature Maturing
NDUFB6	1.12257e-33	0.296948	2.09718e-29	Immature Maturing
CBFA2T3	1.3331e-33	0.250951	2.49049e-29	Immature Maturing
PLK3	1.40063e-33	-0.303864	2.61666e-29	Immature Maturing
MARCKS	1.89142e-33	0.270888	3.53355e-29	Immature Maturing
RAB32	2.05608e-33	0.268164	3.84117e-29	Immature Maturing
SCAND1	2.1733e-33	0.281	4.06016e-29	Immature Maturing
PSMB6	2.21079e-33	0.264619	4.13021e-29	Immature Maturing
DUSP4	2.42569e-33	-0.420583	4.53168e-29	Immature Maturing
TXNDC17	3.15896e-33	0.289019	5.90157e-29	Immature Maturing
CCT8	5.78109e-33	0.267842	1.08002e-28	Immature Maturing
TOX	5.95188e-33	0.3171	1.11193e-28	Immature Maturing
CTSC	6.52121e-33	-0.314848	1.21829e-28	Immature Maturing
MYO1G	1.101e-32	0.296071	2.05689e-28	Immature Maturing
AES	1.63486e-32	0.357315	3.05425e-28	Immature Maturing
PHACTR2	1.75496e-32	-0.257637	3.27862e-28	Immature Maturing
MINOS1	1.86896e-32	0.300588	3.4916e-28	Immature Maturing
ATP5MPL	2.25961e-32	0.269053	4.2214e-28	Immature Maturing
CBX3	3.25993e-32	0.282413	6.09021e-28	Immature Maturing
ADA	4.27185e-32	0.385176	7.98066e-28	Immature Maturing
SSBP2	5.63969e-32	0.308325	1.05361e-27	Immature Maturing
CHD3	6.40732e-32	0.321096	1.19702e-27	Immature Maturing
RGS16	8.12326e-32	-0.36604	1.51759e-27	Immature Maturing
ANP32A	1.10196e-31	0.281541	2.05868e-27	Immature Maturing
REL	1.53645e-31	-0.413306	2.8704e-27	Immature Maturing
PPP3CA	1.87856e-31	-0.287874	3.50953e-27	Immature Maturing
C8orf59	2.04551e-31	0.341653	3.82142e-27	Immature Maturing
ARL6IP5	2.73409e-31	-0.341657	5.10782e-27	Immature Maturing
NFKBIZ	3.23077e-31	-0.376514	6.03572e-27	Immature Maturing
XIST	3.31559e-31	0.361973	6.19419e-27	Immature Maturing
BCL7A	3.76905e-31	0.280871	7.04134e-27	Immature Maturing
TYMS	4.96632e-31	0.509357	9.27807e-27	Immature Maturing
MT-ATP8	6.00719e-31	-0.327617	1.12226e-26	Immature Maturing
SPCS1	8.31967e-31	0.322207	1.55428e-26	Immature Maturing
ST13	8.43968e-31	0.277424	1.5767e-26	Immature Maturing
HIST3H2A	9.81144e-31	-0.258596	1.83297e-26	Immature Maturing
GRSF1	1.42984e-30	0.301979	2.67123e-26	Immature Maturing
SMARCB1	1.51728e-30	0.285424	2.83458e-26	Immature Maturing
CNIH1	1.77141e-30	0.280271	3.30935e-26	Immature Maturing
FLOT1	4.68051e-30	0.267868	8.74412e-26	Immature Maturing
DNAJC8	4.78915e-30	0.278074	8.94709e-26	Immature Maturing
DBN1	6.38233e-30	0.276911	1.19235e-25	Immature Maturing
TXNIP	6.52475e-30	-0.405676	1.21895e-25	Immature Maturing
PLP2	8.41165e-30	-0.315004	1.57147e-25	Immature Maturing
CDC14A	8.69728e-30	-0.324359	1.62483e-25	Immature Maturing
DDAH2	9.23074e-30	0.326787	1.72449e-25	Immature Maturing
IKZF2	1.06839e-29	0.332174	1.99597e-25	Immature Maturing
H2AFY	1.17407e-29	0.278821	2.1934e-25	Immature Maturing
AL109914.1	1.19755e-29	0.269857	2.23727e-25	Immature Maturing
MAP3K8	1.24124e-29	-0.327686	2.31888e-25	Immature Maturing
OLA1	1.4118e-29	0.269029	2.63753e-25	Immature Maturing
BTG2	1.5871e-29	-0.501979	2.96502e-25	Immature Maturing
MTHFD2L	1.74862e-29	0.252586	3.26678e-25	Immature Maturing
TRAT1	2.05798e-29	-0.291119	3.84471e-25	Immature Maturing
CASP4	2.52471e-29	-0.278083	4.71666e-25	Immature Maturing
HP1BP3	4.76693e-29	0.287804	8.90559e-25	Immature Maturing
SNRPC	5.32253e-29	0.254537	9.94355e-25	Immature Maturing
DNAJC15	2.02588e-28	0.265163	3.78476e-24	Immature Maturing
DCTN3	2.134e-28	0.289207	3.98673e-24	Immature Maturing
SELENOW	2.50969e-28	0.295532	4.6886e-24	Immature Maturing
CAPRIN1	2.56583e-28	0.274835	4.79349e-24	Immature Maturing
NBDY	2.77442e-28	0.278451	5.18318e-24	Immature Maturing
EMB	3.09871e-28	-0.307719	5.78901e-24	Immature Maturing
SMARCC1	3.32936e-28	0.295518	6.21992e-24	Immature Maturing
SNRPB2	3.3619e-28	0.256007	6.28071e-24	Immature Maturing
SNRPN	4.07338e-28	0.26732	7.60988e-24	Immature Maturing
TNFAIP8	4.37128e-28	-0.354216	8.16643e-24	Immature Maturing
MFHAS1	4.52274e-28	0.261388	8.44938e-24	Immature Maturing
PTCRA	4.78419e-28	0.350293	8.93782e-24	Immature Maturing
APOBEC3G	6.62293e-28	-0.292184	1.2373e-23	Immature Maturing
TIMP3	6.7212e-28	0.298004	1.25565e-23	Immature Maturing
APEX1	9.45823e-28	0.275684	1.76699e-23	Immature Maturing
SEPT9	9.89756e-28	0.344068	1.84906e-23	Immature Maturing
EIF1B	1.74892e-27	0.261426	3.26733e-23	Immature Maturing
IDS	1.80032e-27	-0.284116	3.36336e-23	Immature Maturing
MACF1	2.25163e-27	-0.340441	4.20649e-23	Immature Maturing
NDUFAB1	2.62196e-27	0.268551	4.89835e-23	Immature Maturing
DNAJB4	3.08389e-27	-0.430532	5.76133e-23	Immature Maturing
POMP	3.55289e-27	0.261421	6.63752e-23	Immature Maturing
GPR65	3.73623e-27	-0.280625	6.98002e-23	Immature Maturing
TIA1	4.75062e-27	0.265451	8.87511e-23	Immature Maturing
SEPTIN7	4.79727e-27	-0.251138	8.96226e-23	Immature Maturing
NABP1	4.81317e-27	-0.302032	8.99197e-23	Immature Maturing
GRAP2	4.98712e-27	0.278216	9.31693e-23	Immature Maturing
PGD	5.07431e-27	0.251557	9.47983e-23	Immature Maturing
TMIGD2	5.113e-27	-0.361725	9.55211e-23	Immature Maturing
TBCA	5.30686e-27	0.262577	9.91428e-23	Immature Maturing
MYC	5.42416e-27	-0.391087	1.01334e-22	Immature Maturing
ATM	8.54716e-27	-0.337001	1.59678e-22	Immature Maturing
YWHAE	8.56972e-27	0.264794	1.601e-22	Immature Maturing
SLIRP	8.74018e-27	0.270899	1.63284e-22	Immature Maturing
NME4	1.23431e-26	0.258658	2.30594e-22	Immature Maturing
MIEN1	1.51243e-26	0.252144	2.82552e-22	Immature Maturing
SRP9	1.6428e-26	0.291036	3.06908e-22	Immature Maturing
LSM3	2.61769e-26	0.262338	4.89036e-22	Immature Maturing
GPR183	3.27188e-26	-0.350635	6.11253e-22	Immature Maturing
PFDN2	4.20691e-26	0.263569	7.85934e-22	Immature Maturing
GABARAPL1	4.48129e-26	-0.278204	8.37195e-22	Immature Maturing
AL135905.2	5.53455e-26	-0.292429	1.03397e-21	Immature Maturing
GAS5	5.68468e-26	-0.276898	1.06201e-21	Immature Maturing
ZC3H12A	6.77185e-26	-0.325879	1.26512e-21	Immature Maturing
PDE4DIP	7.84411e-26	-0.297762	1.46544e-21	Immature Maturing
BHLHE40	8.50357e-26	-0.275548	1.58864e-21	Immature Maturing
ZNF683	1.24197e-25	-0.627582	2.32025e-21	Immature Maturing
SOX13	1.2707e-25	0.417401	2.37393e-21	Immature Maturing
SELL	1.34611e-25	0.527173	2.5148e-21	Immature Maturing
SERPINB9	1.43371e-25	-0.304027	2.67846e-21	Immature Maturing
PTPN4	1.69129e-25	-0.264253	3.15967e-21	Immature Maturing
SH2D2A	1.9037e-25	-0.271312	3.55649e-21	Immature Maturing
PCLAF	2.05864e-25	0.319224	3.84595e-21	Immature Maturing
ATP5F1A	2.39789e-25	0.255393	4.47975e-21	Immature Maturing
UHRF1	3.26928e-25	0.266214	6.10766e-21	Immature Maturing
MRPL16	4.63252e-25	0.259319	8.65448e-21	Immature Maturing
AMPD2	6.61787e-25	-0.26362	1.23635e-20	Immature Maturing
ERO1A	7.2736e-25	-0.28275	1.35885e-20	Immature Maturing
JARID2	1.03556e-24	0.257124	1.93463e-20	Immature Maturing
MTFP1	1.11416e-24	-0.279589	2.08147e-20	Immature Maturing
B4GALT1	1.23627e-24	-0.291583	2.3096e-20	Immature Maturing
CAPG	1.27596e-24	-0.359505	2.38374e-20	Immature Maturing
LEPROTL1	1.69424e-24	-0.329944	3.16517e-20	Immature Maturing
SYF2	2.51091e-24	0.25396	4.69088e-20	Immature Maturing
CLDND1	3.9013e-24	-0.36505	7.28841e-20	Immature Maturing
RUNX3	4.9865e-24	-0.303475	9.31577e-20	Immature Maturing
SYNE2	6.12429e-24	-0.296724	1.14414e-19	Immature Maturing
TMEM256	7.07919e-24	0.26746	1.32253e-19	Immature Maturing
SMARCA2	8.54295e-24	-0.277468	1.59599e-19	Immature Maturing
PTTG1	1.01211e-23	0.306326	1.89082e-19	Immature Maturing
ETV5	1.13043e-23	0.268917	2.11187e-19	Immature Maturing
GEM	1.39277e-23	-0.347438	2.60197e-19	Immature Maturing
DPP4	1.73412e-23	-0.322151	3.23968e-19	Immature Maturing
HNRNPM	1.95388e-23	0.254383	3.65025e-19	Immature Maturing
IL2	2.08808e-23	-0.30188	3.90096e-19	Immature Maturing
LUC7L3	2.87962e-23	0.251711	5.37971e-19	Immature Maturing
IL16	3.39104e-23	-0.251866	6.33513e-19	Immature Maturing
MDM4	3.90344e-23	0.280949	7.29241e-19	Immature Maturing
CCDC85B	4.81203e-23	-0.260482	8.98984e-19	Immature Maturing
DGKA	5.12725e-23	0.275093	9.57874e-19	Immature Maturing
PRMT9	5.30632e-23	-0.350969	9.91326e-19	Immature Maturing
PNN	8.02511e-23	0.259557	1.49925e-18	Immature Maturing
ADGRE5	1.18615e-22	-0.361632	2.21596e-18	Immature Maturing
HNRNPD	1.4232e-22	0.253726	2.65881e-18	Immature Maturing
CDKN1B	3.2704e-22	-0.307574	6.10976e-18	Immature Maturing
AL138963.4	3.5147e-22	-0.420666	6.56616e-18	Immature Maturing
SGK1	9.33912e-22	-0.38344	1.74473e-17	Immature Maturing
PSIP1	1.10592e-21	0.267583	2.06609e-17	Immature Maturing
TMX4	1.27524e-21	-0.285202	2.3824e-17	Immature Maturing
KDSR	1.77207e-21	-0.255091	3.31058e-17	Immature Maturing
SLC20A1	2.10334e-21	-0.441301	3.92946e-17	Immature Maturing
PTPN22	4.30167e-21	-0.362625	8.03638e-17	Immature Maturing
GMNN	5.31941e-21	0.264703	9.93771e-17	Immature Maturing
FCMR	6.93923e-21	-0.266898	1.29639e-16	Immature Maturing
ATF3	7.71232e-21	-0.598814	1.44082e-16	Immature Maturing
MBNL2	8.75011e-21	-0.296395	1.6347e-16	Immature Maturing
AQP3	2.07213e-20	-0.410122	3.87115e-16	Immature Maturing
ID2	3.84752e-20	-0.312254	7.18793e-16	Immature Maturing
SNHG7	6.56657e-20	0.261865	1.22677e-15	Immature Maturing
ATP2B1	1.40671e-19	-0.287208	2.62801e-15	Immature Maturing
MCM7	1.71473e-19	0.272302	3.20346e-15	Immature Maturing
SARDH	1.80669e-19	0.252785	3.37526e-15	Immature Maturing
TTN	4.88352e-19	0.280088	9.1234e-15	Immature Maturing
LSM4	9.39474e-19	0.255102	1.75513e-14	Immature Maturing
G3BP2	1.1238e-18	-0.316759	2.09948e-14	Immature Maturing
IFNGR1	1.81509e-18	-0.304835	3.39095e-14	Immature Maturing
IGFBP2	1.83851e-18	-0.31365	3.4347e-14	Immature Maturing
MSI2	7.06631e-18	0.251629	1.32013e-13	Immature Maturing
IFRD1	8.55326e-18	-0.280213	1.59792e-13	Immature Maturing
IER5	1.13213e-17	-0.451699	2.11504e-13	Immature Maturing
NFKBIA	1.28539e-17	-0.365779	2.40136e-13	Immature Maturing
PIK3R1	4.34082e-17	-0.31612	8.10953e-13	Immature Maturing
CTSA	9.21049e-17	-0.26184	1.7207e-12	Immature Maturing
DOK2	6.78687e-16	-0.268269	1.26792e-11	Immature Maturing
DUT	1.91115e-15	0.31063	3.5704e-11	Immature Maturing
ANXA1	2.34934e-15	-0.404331	4.38904e-11	Immature Maturing
NEAT1	5.98484e-14	-0.319798	1.11809e-09	Immature Maturing
PDCD1	1.99736e-13	0.275321	3.73147e-09	Immature Maturing
HIST1H2AC	5.95454e-12	0.285534	1.11243e-07	Immature Maturing
