# Supplementary material for: Identification of distinct functional thymic programming of fetal and pediatric human γδ thymocytes via single-cell analysis
Source: Nat Commun. 2022 Oct 4;13:5842. doi: 10.1038/s41467-022-33488-2 (PMC9532436; doi:10.1038/s41467-022-33488-2)
Supplement: Supplementary file 6 — Supplementary Data 3 [file 41467_2022_33488_MOESM6_ESM.xlsx]

## Sheet: Hoja1
Supplementary Data 3
Differential gene expression analysis performed on fetal effector γδ thymocytes (T1/c4 vs T3/c3 vs T2/c6)
p_val or p_val_adj = 0: Value is lower than 2,225074e-308 and R automatically rounds them to 0
p_val	avg_log2FC	p_val_adj	cluster	gene
0	3.0647	0	Type 1	GZMK
0	2.33712	0	Type 1	NKG7
4.54858e-306	3.41232	9.82948e-302	Type 1	CCL5
2.03258e-292	2.0665	4.39241e-288	Type 1	GZMA
6.7532e-281	3.89053	1.45937e-276	Type 1	CCL4
3.63591e-255	2.04357	7.8572e-251	Type 1	CST7
7.67e-251	2.85142	1.65749e-246	Type 1	XCL1
4.8049e-204	2.67333	1.03834e-199	Type 1	XCL2
1.30322e-174	1.48707	2.81625e-170	Type 1	IFNG-AS1
1.86618e-153	1.45652	4.03281e-149	Type 1	GZMM
2.98961e-131	1.02141	6.46055e-127	Type 1	EOMES
2.57545e-130	1.10077	5.56555e-126	Type 1	CD8A
7.33893e-109	0.893463	1.58594e-104	Type 1	KLRC3
2.0239e-105	2.15807	4.37365e-101	Type 1	CCL4L2
4.48292e-97	0.848834	9.68759e-93	Type 1	KLRD1
1.22342e-93	1.41569	2.6438e-89	Type 1	CMC1
2.31269e-82	0.884664	4.99772e-78	Type 1	HCST
3.21177e-80	1.06616	6.94063e-76	Type 1	SAMD3
1.0315e-75	1.45672	2.22908e-71	Type 1	IFNG
5.02714e-73	0.954305	1.08636e-68	Type 1	CXCR3
6.3436e-73	0.918939	1.37085e-68	Type 1	CD2
1.70014e-72	1.01332	3.674e-68	Type 1	LITAF
2.04709e-71	1.03272	4.42377e-67	Type 1	PYHIN1
1.61661e-70	0.916969	3.4935e-66	Type 1	TYROBP
5.65945e-70	0.98368	1.22301e-65	Type 1	AOAH
3.23112e-69	0.526376	6.98244e-65	Type 1	FCRL3
1.54997e-68	0.956823	3.34949e-64	Type 1	CCL3
1.94134e-68	0.871173	4.19523e-64	Type 1	CTSW
2.51762e-59	1.17729	5.44058e-55	Type 1	ITM2C
2.70134e-59	0.794386	5.83761e-55	Type 1	FXYD2
1.54353e-57	1.26497	3.33556e-53	Type 1	CEBPD
5.78812e-53	0.810836	1.25081e-48	Type 1	COTL1
6.29395e-53	0.98372	1.36012e-48	Type 1	LINC00861
6.99933e-52	0.950139	1.51255e-47	Type 1	LYST
2.9296e-51	0.857548	6.33087e-47	Type 1	APOBEC3G
2.05169e-50	0.56006	4.43369e-46	Type 1	BTG1
8.66331e-44	1.14041	1.87214e-39	Type 1	TUBA4A
6.58723e-42	0.513558	1.4235e-37	Type 1	PTPRC
7.45647e-42	0.957544	1.61134e-37	Type 1	LINC02446
1.15609e-41	0.657337	2.49831e-37	Type 1	CD74
1.38114e-39	0.909053	2.98465e-35	Type 1	CLDND1
1.05182e-38	0.605974	2.27298e-34	Type 1	STK17A
1.45765e-38	0.695083	3.14999e-34	Type 1	PLEK
6.52502e-38	0.382922	1.41006e-33	Type 1	HLA-B
3.96324e-37	0.868121	8.56456e-33	Type 1	SH2D1A
6.28726e-37	0.897137	1.35868e-32	Type 1	ARAP2
3.51656e-36	0.532558	7.59929e-32	Type 1	FAM173A
3.04826e-34	0.570153	6.58728e-30	Type 1	C1orf21
1.50803e-33	0.841738	3.25886e-29	Type 1	DUSP2
4.35155e-33	0.524084	9.4037e-29	Type 1	NUCB2
5.60669e-33	0.65337	1.21161e-28	Type 1	LDB2
7.33847e-31	0.250294	1.58584e-26	Type 1	RPS27
1.38196e-30	0.621006	2.98642e-26	Type 1	APMAP
1.56106e-30	0.335494	3.37345e-26	Type 1	AC004585.1
4.58539e-30	0.718378	9.90903e-26	Type 1	RARRES3
4.87297e-29	0.649607	1.05305e-24	Type 1	LYAR
9.90037e-29	0.527612	2.13947e-24	Type 1	ENC1
2.13033e-28	0.398499	4.60365e-24	Type 1	IL12RB2
2.9519e-28	0.442932	6.37905e-24	Type 1	NELL2
6.17678e-28	0.498625	1.3348e-23	Type 1	PRF1
1.11838e-27	0.791938	2.41682e-23	Type 1	IKZF3
1.88315e-27	0.514539	4.06948e-23	Type 1	PILRB
5.25894e-27	0.741934	1.13646e-22	Type 1	IGFBP2
8.71847e-27	0.538452	1.88406e-22	Type 1	IL2RB
1.03623e-26	0.707779	2.23929e-22	Type 1	FYB1
6.87752e-25	0.862516	1.48623e-20	Type 1	TNFSF9
2.37719e-24	0.525195	5.13711e-20	Type 1	PVRIG
2.872e-22	0.314519	6.20639e-18	Type 1	HLA-C
7.00739e-22	0.544567	1.5143e-17	Type 1	IL32
2.08266e-21	0.532326	4.50062e-17	Type 1	CD300A
2.49827e-21	0.601072	5.39877e-17	Type 1	CD27
8.49477e-21	0.608427	1.83572e-16	Type 1	MATK
1.87563e-20	0.478251	4.05324e-16	Type 1	OASL
3.93903e-20	0.543486	8.51225e-16	Type 1	SIRPG
9.25464e-20	0.30781	1.99993e-15	Type 1	PTPRJ
3.01294e-19	0.613249	6.51096e-15	Type 1	CD81
6.52395e-19	0.541459	1.40983e-14	Type 1	ETS1
3.1373e-18	0.563326	6.77972e-14	Type 1	METRNL
3.49806e-18	0.359038	7.55932e-14	Type 1	KLRK1
1.30811e-17	0.281507	2.82682e-13	Type 1	MALAT1
4.18021e-17	0.55306	9.03342e-13	Type 1	IL10RA
4.64105e-17	0.419616	1.00293e-12	Type 1	CD44
6.45068e-17	0.541245	1.39399e-12	Type 1	PITPNC1
1.16103e-16	0.274959	2.509e-12	Type 1	HLA-A
5.96173e-16	0.567941	1.28833e-11	Type 1	NFATC2
1.34045e-15	0.542686	2.8967e-11	Type 1	TRAPPC10
1.35551e-15	0.595076	2.92925e-11	Type 1	PARP8
1.64513e-15	0.366949	3.55512e-11	Type 1	CHST12
2.90289e-15	0.384605	6.27314e-11	Type 1	CXCR4
4.49366e-15	0.474626	9.71079e-11	Type 1	RUNX3
7.77105e-15	0.409153	1.67932e-10	Type 1	TENT5C
8.24742e-15	0.584317	1.78227e-10	Type 1	MBP
2.78707e-14	0.544564	6.02287e-10	Type 1	ARPC5L
7.52488e-14	0.495683	1.62613e-09	Type 1	LPGAT1
1.43051e-13	0.43867	3.09132e-09	Type 1	JUND
6.40175e-13	0.582693	1.38342e-08	Type 1	TRGV9
8.95188e-13	0.474763	1.9345e-08	Type 1	FCMR
2.91553e-12	0.665423	6.30047e-08	Type 1	RNF213
4.68619e-12	0.497309	1.01268e-07	Type 1	LBH
5.92589e-12	0.286788	1.28059e-07	Type 1	RAC2
6.5986e-12	0.519378	1.42596e-07	Type 1	CASK
6.60587e-12	0.476515	1.42753e-07	Type 1	ADGRE5
7.79847e-12	0.378348	1.68525e-07	Type 1	STAG3
1.03866e-11	0.368331	2.24453e-07	Type 1	PLCG2
1.52746e-11	0.44895	3.30084e-07	Type 1	SEPT7
1.60977e-11	0.394135	3.4787e-07	Type 1	PDE4B
1.88404e-11	0.253316	4.0714e-07	Type 1	GFOD1
4.1405e-11	0.451795	8.94762e-07	Type 1	PTPN2
1.2323e-10	0.551305	2.66299e-06	Type 1	PRKCH
1.23858e-10	0.428127	2.67657e-06	Type 1	SLA2
1.41946e-10	0.464012	3.06745e-06	Type 1	KLRG1
2.31702e-10	0.427321	5.00709e-06	Type 1	IL18RAP
6.17966e-10	0.420701	1.33542e-05	Type 1	ISG20
9.74479e-10	0.44937	2.10585e-05	Type 1	IQGAP1
3.11175e-09	0.532407	6.72448e-05	Type 1	AC025164.1
3.50715e-09	0.478081	7.57896e-05	Type 1	PIK3R1
3.67409e-09	0.430669	7.9397e-05	Type 1	REL
4.04545e-09	0.637887	8.74222e-05	Type 1	UTRN
4.18335e-09	0.366267	9.04021e-05	Type 1	BANP
4.83616e-09	0.594817	0.000104509	Type 1	ATM
4.84942e-09	0.441583	0.000104796	Type 1	TGFBR2
5.93393e-09	0.316747	0.000128232	Type 1	EIF4EBP1
6.35329e-09	0.459621	0.000137295	Type 1	WIPF1
7.11644e-09	0.400969	0.000153786	Type 1	SFMBT2
7.49404e-09	0.476042	0.000161946	Type 1	DUSP4
9.64543e-09	0.520266	0.000208438	Type 1	BTN3A2
1.1998e-08	0.481501	0.000259277	Type 1	CFLAR
1.97359e-08	0.480389	0.000426493	Type 1	IFI16
1.98648e-08	0.446484	0.000429279	Type 1	RALGAPA1
2.00355e-08	0.419843	0.000432967	Type 1	GPCPD1
2.21194e-08	0.465517	0.000478	Type 1	ITGB2
2.3709e-08	0.425553	0.000512351	Type 1	FYN
3.49296e-08	0.365659	0.000754828	Type 1	TBC1D2B
3.5935e-08	0.684516	0.000776555	Type 1	ZNF683
3.85568e-08	0.441732	0.000833213	Type 1	DNAJC1
4.22889e-08	0.379039	0.000913864	Type 1	ARHGAP26
4.64045e-08	0.290954	0.0010028	Type 1	MT-ND3
5.85581e-08	0.39096	0.00126544	Type 1	ITCH
5.94021e-08	0.557246	0.00128368	Type 1	OGT
6.29492e-08	0.426699	0.00136033	Type 1	ERAP2
9.06573e-08	0.553776	0.0019591	Type 1	SELL
9.23903e-08	0.362006	0.00199655	Type 1	JAK1
9.67795e-08	0.407608	0.0020914	Type 1	MBNL1
1.23412e-07	0.413604	0.00266694	Type 1	ITGA4
1.47478e-07	0.369955	0.003187	Type 1	GLCCI1
1.71016e-07	0.281665	0.00369566	Type 1	CD7
1.99763e-07	0.428995	0.00431688	Type 1	MCUB
2.10721e-07	0.41737	0.00455369	Type 1	ITM2A
2.14987e-07	0.461106	0.00464587	Type 1	RNF19A
3.11644e-07	0.287443	0.00673464	Type 1	AC100810.1
9.01377e-07	0.3643	0.0194788	Type 1	MIB2
1.57691e-06	0.237969	0.0340771	Type 1	SEC24C
2.66996e-06	0.408804	0.0576979	Type 1	PRMT2
3.21627e-06	0.461156	0.0695036	Type 1	GIMAP4
3.23444e-06	0.416157	0.0698963	Type 1	HLA-F
4.05909e-06	0.470004	0.0877168	Type 1	DDX6
4.26416e-06	0.414937	0.0921486	Type 1	RASA3
5.08977e-06	0.365823	0.10999	Type 1	RBPJ
5.34729e-06	0.483074	0.115555	Type 1	AHNAK
6.25018e-06	0.405679	0.135066	Type 1	MAPK1
8.39817e-06	0.204331	0.181484	Type 1	APOBEC3C
8.77929e-06	0.342214	0.18972	Type 1	ATP8A1
1.28646e-05	0.474108	0.278005	Type 1	CBLB
1.35868e-05	0.399577	0.29361	Type 1	SMAP2
1.54438e-05	0.223993	0.33374	Type 1	PRKCB
1.60319e-05	0.331729	0.346449	Type 1	GSTP1
1.65038e-05	0.296361	0.356648	Type 1	CNN2
2.01535e-05	0.335539	0.435517	Type 1	ITGAL
2.16708e-05	0.412812	0.468307	Type 1	IKZF2
3.09757e-05	0.242113	0.669385	Type 1	MAP1LC3A
3.61777e-05	0.382498	0.781801	Type 1	CCSER2
3.8975e-05	0.239918	0.842249	Type 1	SNN
3.90376e-05	0.231852	0.843602	Type 1	GALNT11
3.99557e-05	0.238677	0.863442	Type 1	CTSS
6.38465e-05	0.289587	1	Type 1	PSTPIP1
7.29697e-05	0.346344	1	Type 1	SEPT9
7.8647e-05	0.25139	1	Type 1	IGFBP4
8.16477e-05	0.477466	1	Type 1	AKNA
8.49364e-05	0.25339	1	Type 1	CD38
0.000106118	0.305361	1	Type 1	B4GALT1
0.000113589	0.393863	1	Type 1	SLC20A1
0.000118458	0.334563	1	Type 1	TTC39B
0.000150235	0.359064	1	Type 1	USP25
0.000164536	0.340101	1	Type 1	FAM49B
0.000224971	0.322194	1	Type 1	CLIC3
0.000249672	0.28379	1	Type 1	YARS
0.000316628	0.212667	1	Type 1	COMMD6
0.00041319	0.257034	1	Type 1	SHISAL2A
0.000486414	0.320522	1	Type 1	TULP4
0.000489549	0.213927	1	Type 1	CLIC1
0.000531723	0.284578	1	Type 1	GUK1
0.000542362	0.431768	1	Type 1	SMG1
0.000701071	0.34429	1	Type 1	GPR174
0.00094071	0.385296	1	Type 1	SYNRG
0.00119198	0.465702	1	Type 1	KIAA1551
0.00122172	0.235332	1	Type 1	NCOA1
0.001367	0.417701	1	Type 1	DENND2D
0.00183773	0.342677	1	Type 1	NR4A2
0.00222417	0.471225	1	Type 1	TC2N
0.0022751	0.399627	1	Type 1	ARHGEF1
0.00232316	0.379737	1	Type 1	HELB
0.00233439	0.292163	1	Type 1	S100PBP
0.00258802	0.295342	1	Type 1	RNF115
0.00275586	0.339375	1	Type 1	OTULIN
0.00281859	0.292017	1	Type 1	SPG11
0.00297101	0.265952	1	Type 1	C19orf66
0.00307045	0.244369	1	Type 1	PSMB10
0.00315892	0.217996	1	Type 1	ELK4
0.00333648	0.254579	1	Type 1	DRAP1
0.00391071	0.241446	1	Type 1	NLRC5
0.00392268	0.292073	1	Type 1	PSMB9
0.00403056	0.206989	1	Type 1	CCNDBP1
0.00405163	0.210314	1	Type 1	TENT4B
0.00407973	0.306836	1	Type 1	BTN3A1
0.0041085	0.569388	1	Type 1	FAM177A1
0.00454839	0.215956	1	Type 1	ARHGAP25
0.00481883	0.260242	1	Type 1	TNFRSF1B
0.00485999	0.33901	1	Type 1	DDX17
0.00516929	0.237082	1	Type 1	CPNE2
0.005178	0.211591	1	Type 1	PIK3CG
0.00549136	0.231379	1	Type 1	PTPRE
0.00577585	0.209392	1	Type 1	PLCB1
0.00642979	0.290335	1	Type 1	GSE1
0.00663269	0.401741	1	Type 1	DIP2A
0.00670552	0.2103	1	Type 1	G6PD
0.00725189	0.301268	1	Type 1	TPST2
0.00728486	0.359041	1	Type 1	SLC38A1
0.00730517	0.202729	1	Type 1	YWHAZ
0.00732192	0.260062	1	Type 1	SEPT1
0.00773894	0.354244	1	Type 1	KLF13
0.0078804	0.309566	1	Type 1	NFKBIA
0.00794324	0.290689	1	Type 1	KLHDC4
0.008305	0.20385	1	Type 1	ADRB2
0.00837541	0.270436	1	Type 1	INPP5D
0.00850982	0.291973	1	Type 1	RALGPS2
0.00865496	0.331044	1	Type 1	MAP3K8
0.00870438	0.351423	1	Type 1	SYNE1
0.00885046	0.231624	1	Type 1	FHL3
0.00964565	0.21968	1	Type 1	RAB27A
0.00984368	0.259551	1	Type 1	AC245297.3
2.02372e-175	1.35301	4.37326e-171	Type 2	CTSL
7.98953e-165	1.26509	1.72654e-160	Type 2	FXYD5
1.38529e-117	0.890895	2.99361e-113	Type 2	VIM
3.41656e-114	0.951212	7.38319e-110	Type 2	ICOS
2.38648e-105	0.958262	5.15717e-101	Type 2	CD40LG
4.65402e-92	0.62121	1.00573e-87	Type 2	NRP2
5.62949e-90	0.626903	1.21653e-85	Type 2	PI16
6.02147e-90	0.688653	1.30124e-85	Type 2	TMSB10
2.73185e-86	0.34125	5.90353e-82	Type 2	CD4
5.57265e-82	0.662522	1.20425e-77	Type 2	TIMP1
1.82278e-63	0.40715	3.93902e-59	Type 2	FBLN7
5.5845e-59	0.312027	1.20681e-54	Type 2	QPCT
8.35831e-59	0.573712	1.80623e-54	Type 2	GAPDH
1.07716e-58	0.699923	2.32774e-54	Type 2	CAPG
7.63208e-57	0.72864	1.64929e-52	Type 2	S100A11
1.54771e-54	0.387996	3.3446e-50	Type 2	ANK3
3.65191e-54	0.521317	7.89178e-50	Type 2	CD5
2.85572e-52	0.448454	6.17121e-48	Type 2	TMEM173
1.31954e-50	0.432425	2.85152e-46	Type 2	LIMS2
3.72473e-48	0.794697	8.04915e-44	Type 2	ANXA1
9.25821e-48	0.322903	2.0007e-43	Type 2	LAIR2
3.92982e-47	0.305008	8.49234e-43	Type 2	CD109
7.32813e-47	0.417786	1.58361e-42	Type 2	CD79A
3.08563e-46	0.549401	6.66805e-42	Type 2	CCR4
1.66441e-45	0.331229	3.59679e-41	Type 2	DPF3
5.38452e-45	0.218358	1.16359e-40	Type 2	PGLYRP2
7.00831e-45	0.380525	1.51449e-40	Type 2	CSGALNACT1
8.9167e-45	0.629925	1.9269e-40	Type 2	IL6ST
1.479e-44	0.441791	3.19611e-40	Type 2	RASGRP2
3.32268e-44	0.549972	7.18032e-40	Type 2	LAT
6.24425e-43	0.476473	1.34938e-38	Type 2	LEF1
7.20135e-43	0.282594	1.55621e-38	Type 2	CLDN1
1.53409e-41	0.468675	3.31517e-37	Type 2	PELI1
3.20438e-40	0.24753	6.92466e-36	Type 2	PTP4A3
3.75731e-40	0.555058	8.11954e-36	Type 2	PLAC8
9.39198e-40	0.382252	2.02961e-35	Type 2	FCGRT
1.22998e-39	0.57026	2.65798e-35	Type 2	AL133415.1
2.51329e-39	0.268941	5.43122e-35	Type 2	ADI1
4.76644e-39	0.212889	1.03003e-34	Type 2	TCEA3
1.24815e-38	0.488821	2.69725e-34	Type 2	ANXA5
1.3438e-38	0.500358	2.90396e-34	Type 2	OCIAD2
2.63399e-37	0.332989	5.69205e-33	Type 2	STAP1
1.4386e-36	0.425861	3.10881e-32	Type 2	EMP3
1.83237e-36	0.214402	3.95976e-32	Type 2	HPGDS
3.31612e-36	0.325533	7.16614e-32	Type 2	NET1
5.17937e-36	0.285635	1.11926e-31	Type 2	RPS19
1.32496e-35	0.392377	2.86325e-31	Type 2	TRAT1
4.48865e-35	0.26473	9.69998e-31	Type 2	NUDT14
8.04013e-35	0.240785	1.73747e-30	Type 2	BASP1
9.65748e-35	0.436178	2.08698e-30	Type 2	PRDX1
1.48955e-34	0.589735	3.21891e-30	Type 2	LGALS1
2.51804e-34	0.397137	5.44148e-30	Type 2	IL2
6.84566e-34	0.390923	1.47935e-29	Type 2	LYPD3
8.2717e-34	0.32458	1.78751e-29	Type 2	SUSD3
1.88942e-33	0.228296	4.08304e-29	Type 2	GINS2
4.13018e-33	0.341437	8.92532e-29	Type 2	MAD1L1
5.5769e-33	0.34278	1.20517e-28	Type 2	RCBTB2
6.22635e-33	0.236365	1.34551e-28	Type 2	NDFIP2
1.20939e-32	0.313178	2.61349e-28	Type 2	PTTG1
1.35621e-32	0.35465	2.93077e-28	Type 2	IL4R
1.93557e-32	0.440886	4.18277e-28	Type 2	RILPL2
2.49416e-32	0.405393	5.38988e-28	Type 2	NSMCE1
4.7014e-32	0.465182	1.01597e-27	Type 2	GSTK1
5.1789e-32	0.350011	1.11916e-27	Type 2	PRKD3
5.72205e-32	0.435401	1.23653e-27	Type 2	MAML2
6.43008e-32	0.403718	1.38954e-27	Type 2	NDFIP1
1.25291e-31	0.331609	2.70754e-27	Type 2	UBE2F
3.58163e-31	0.524547	7.7399e-27	Type 2	HPGD
3.79317e-31	0.465595	8.19703e-27	Type 2	CD7
4.82631e-31	0.474741	1.04297e-26	Type 2	HOPX
9.37511e-31	0.460724	2.02596e-26	Type 2	PKM
3.27465e-30	0.322129	7.07652e-26	Type 2	PLAUR
3.66183e-30	0.298171	7.91321e-26	Type 2	MDS2
4.69969e-30	0.252145	1.0156e-25	Type 2	ZNF524
5.32113e-30	0.321185	1.1499e-25	Type 2	ITGB2
5.33883e-30	0.333997	1.15372e-25	Type 2	CD28
1.14347e-29	0.301754	2.47105e-25	Type 2	MAL
4.26264e-29	0.371185	9.21155e-25	Type 2	STARD4
1.05156e-28	0.271267	2.27242e-24	Type 2	PHF19
3.12424e-28	0.33894	6.75148e-24	Type 2	FTH1
3.87547e-28	0.399821	8.37489e-24	Type 2	RGS10
5.23464e-28	0.25649	1.1312e-23	Type 2	TNFRSF14
1.33492e-27	0.290006	2.88477e-23	Type 2	OPTN
5.82206e-27	0.22242	1.25815e-22	Type 2	C4orf48
8.29773e-27	0.367363	1.79314e-22	Type 2	TNFSF10
1.48776e-26	0.201729	3.21505e-22	Type 2	CASC15
3.36634e-26	0.355085	7.27466e-22	Type 2	HERC1
3.42795e-26	0.394354	7.40779e-22	Type 2	CD37
2.9751e-25	0.314795	6.42919e-21	Type 2	EPSTI1
3.47393e-25	0.257998	7.50717e-21	Type 2	PLCL2
3.75705e-25	0.306884	8.11897e-21	Type 2	ICAM2
4.3967e-25	0.238317	9.50128e-21	Type 2	CLEC2D
5.3145e-25	0.243272	1.14846e-20	Type 2	CTSB
6.97573e-25	0.318572	1.50746e-20	Type 2	MEF2A
1.0746e-24	0.25524	2.32221e-20	Type 2	NREP
1.26124e-24	0.33504	2.72553e-20	Type 2	NDUFA12
1.39881e-24	0.358844	3.02283e-20	Type 2	SAMHD1
1.56129e-24	0.387399	3.37394e-20	Type 2	CD82
1.58956e-24	0.246559	3.43504e-20	Type 2	CNIH4
2.49592e-24	0.356737	5.39368e-20	Type 2	ACTG1
3.47809e-24	0.258088	7.51615e-20	Type 2	RNF125
3.89965e-24	0.381465	8.42713e-20	Type 2	ZBTB16
5.03963e-24	0.325353	1.08906e-19	Type 2	CORO1B
8.448e-24	0.408361	1.82561e-19	Type 2	STAT1
9.49844e-24	0.219233	2.05261e-19	Type 2	INF2
1.18265e-23	0.255606	2.55572e-19	Type 2	SERINC5
1.26217e-23	0.411626	2.72754e-19	Type 2	NOSIP
2.19905e-23	0.265539	4.75215e-19	Type 2	ARRDC2
3.18999e-23	0.436464	6.89357e-19	Type 2	KLF2
5.00551e-23	0.272072	1.08169e-18	Type 2	ADD3
5.71434e-23	0.301739	1.23487e-18	Type 2	PFN1
6.3337e-23	0.212201	1.36871e-18	Type 2	GNAI1
1.25271e-22	0.325969	2.70711e-18	Type 2	MYL12B
1.50849e-22	0.244036	3.25984e-18	Type 2	RPL22
1.60436e-22	0.302102	3.46702e-18	Type 2	S1PR1
1.88462e-22	0.269658	4.07266e-18	Type 2	ETV6
2.6152e-22	0.235343	5.65146e-18	Type 2	ARMH1
4.19615e-22	0.353043	9.06788e-18	Type 2	CD52
4.77957e-22	0.29738	1.03287e-17	Type 2	ACTB
1.00836e-21	0.208557	2.17906e-17	Type 2	RPS8
1.20138e-21	0.300699	2.59618e-17	Type 2	LRRFIP1
1.38621e-21	0.33763	2.9956e-17	Type 2	CYTIP
2.48664e-21	0.248625	5.37363e-17	Type 2	SPTBN1
5.39237e-21	0.339223	1.16529e-16	Type 2	SNRNP35
6.55183e-21	0.338402	1.41585e-16	Type 2	RANBP1
6.77746e-21	0.309141	1.46461e-16	Type 2	MAP3K1
1.01779e-20	0.219143	2.19944e-16	Type 2	MX1
1.27526e-20	0.265101	2.75583e-16	Type 2	STAT3
1.41216e-20	0.222637	3.05168e-16	Type 2	VIM-AS1
1.44429e-20	0.239824	3.12111e-16	Type 2	DGKA
2.37854e-20	0.235795	5.14002e-16	Type 2	TPT1
2.81675e-20	0.31214	6.08699e-16	Type 2	ANP32B
4.00332e-20	0.310518	8.65118e-16	Type 2	PRDX2
4.0707e-20	0.235774	8.79679e-16	Type 2	FAAH2
4.29986e-20	0.260486	9.292e-16	Type 2	OSBPL8
4.85285e-20	0.292409	1.0487e-15	Type 2	PPP1CC
6.42661e-20	0.432289	1.38879e-15	Type 2	PLIN2
8.69519e-20	0.342151	1.87903e-15	Type 2	KIF5B
9.54167e-20	0.306447	2.06196e-15	Type 2	INSIG1
1.01791e-19	0.271707	2.1997e-15	Type 2	CNIH1
1.34911e-19	0.239429	2.91542e-15	Type 2	STARD3NL
1.60884e-19	0.306843	3.4767e-15	Type 2	SARAF
2.13145e-19	0.261202	4.60607e-15	Type 2	DUSP4
4.23283e-19	0.221412	9.14714e-15	Type 2	IL17RA
4.48907e-19	0.244198	9.70088e-15	Type 2	RHBDD2
4.90589e-19	0.276237	1.06016e-14	Type 2	ARID5B
5.17975e-19	0.236087	1.11934e-14	Type 2	P2RX4
5.57832e-19	0.225624	1.20548e-14	Type 2	THEMIS
6.0328e-19	0.26724	1.30369e-14	Type 2	SKAP1
9.85666e-19	0.208506	2.13003e-14	Type 2	TCF7
1.44801e-18	0.236379	3.12915e-14	Type 2	CIB1
1.58175e-18	0.421712	3.41816e-14	Type 2	CRIP1
2.87492e-18	0.232922	6.2127e-14	Type 2	FBXO34
2.91304e-18	0.237259	6.29508e-14	Type 2	BCL10
2.91931e-18	0.264256	6.30862e-14	Type 2	GLIPR1
3.31067e-18	0.313745	7.15437e-14	Type 2	CCND3
4.12328e-18	0.261603	8.91041e-14	Type 2	PLSCR3
6.54813e-18	0.313937	1.41505e-13	Type 2	GADD45G
1.22666e-17	0.239164	2.65082e-13	Type 2	LPAR6
1.41146e-17	0.215807	3.05017e-13	Type 2	HSPB1
1.6156e-17	0.279921	3.49131e-13	Type 2	SDCBP
1.65788e-17	0.233854	3.58268e-13	Type 2	CCT3
1.85769e-17	0.41033	4.01447e-13	Type 2	LDLR
2.37824e-17	0.281407	5.13937e-13	Type 2	CACYBP
2.9192e-17	0.22029	6.3084e-13	Type 2	CNST
3.77504e-17	0.285166	8.15787e-13	Type 2	HSP90AB1
5.96284e-17	0.219458	1.28857e-12	Type 2	CDC25B
9.54992e-17	0.299175	2.06374e-12	Type 2	SELENOH
1.60086e-16	0.231497	3.45946e-12	Type 2	RSL24D1
1.78735e-16	0.238226	3.86246e-12	Type 2	GLB1
1.97145e-16	0.205919	4.26031e-12	Type 2	RTKN2
2.08018e-16	0.223633	4.49526e-12	Type 2	BIN1
2.35877e-16	0.234824	5.09731e-12	Type 2	HINT1
2.53034e-16	0.346475	5.46805e-12	Type 2	KLF6
2.75395e-16	0.252139	5.9513e-12	Type 2	LSP1
4.02732e-16	0.235817	8.70303e-12	Type 2	SGK1
4.80472e-16	0.270144	1.0383e-11	Type 2	HMGA1
5.38219e-16	0.283994	1.16309e-11	Type 2	SMC4
5.54723e-16	0.243534	1.19876e-11	Type 2	HMGN1
1.1885e-15	0.211286	2.56835e-11	Type 2	RTN4
1.23785e-15	0.245527	2.675e-11	Type 2	MBOAT2
2.756e-15	0.201767	5.95571e-11	Type 2	NT5C3A
3.83494e-15	0.237981	8.2873e-11	Type 2	SNRPE
4.61231e-15	0.209624	9.9672e-11	Type 2	LIME1
5.33068e-15	0.21825	1.15196e-10	Type 2	GLUL
5.47996e-15	0.22637	1.18422e-10	Type 2	ARPC5
9.47494e-15	0.247189	2.04753e-10	Type 2	TP53INP1
1.115e-14	0.33401	2.40951e-10	Type 2	NEAT1
1.15349e-14	0.274588	2.49269e-10	Type 2	IRF1
1.56025e-14	0.241918	3.37171e-10	Type 2	C1QBP
1.81556e-14	0.237751	3.92343e-10	Type 2	MINOS1
2.78006e-14	0.243739	6.0077e-10	Type 2	ARHGAP15
3.32198e-14	0.216807	7.1788e-10	Type 2	TOMM20
3.36177e-14	0.25729	7.26479e-10	Type 2	CGAS
5.57135e-14	0.202205	1.20397e-09	Type 2	DSTN
7.13226e-14	0.263744	1.54128e-09	Type 2	GNG5
7.82483e-14	0.278431	1.69095e-09	Type 2	MZT2A
9.25075e-14	0.269727	1.99909e-09	Type 2	DCUN1D5
1.01327e-13	0.200254	2.18967e-09	Type 2	ZC3HAV1
1.31955e-13	0.201785	2.85155e-09	Type 2	TALDO1
1.36544e-13	0.233569	2.95071e-09	Type 2	MT2A
1.71629e-13	0.286757	3.7089e-09	Type 2	ESYT2
2.15538e-13	0.207375	4.65777e-09	Type 2	GBP2
6.76271e-13	0.292292	1.46142e-08	Type 2	RGCC
7.09667e-13	0.203971	1.53359e-08	Type 2	BIRC3
7.50834e-13	0.274915	1.62255e-08	Type 2	SOCS3
8.63939e-13	0.238133	1.86697e-08	Type 2	RGS16
1.31691e-12	0.205028	2.84583e-08	Type 2	NAP1L1
2.05964e-12	0.216314	4.45089e-08	Type 2	MIF
2.78972e-12	0.208538	6.02859e-08	Type 2	FKBP1A
3.16661e-12	0.291973	6.84303e-08	Type 2	NEU1
3.47748e-12	0.258943	7.51483e-08	Type 2	SOD2
6.6865e-12	0.2368	1.44495e-07	Type 2	TMED5
7.59344e-12	0.216779	1.64094e-07	Type 2	SUB1
2.48571e-11	0.24969	5.37162e-07	Type 2	HMGCS1
2.73839e-11	0.392636	5.91766e-07	Type 2	HSPA5
2.82192e-11	0.234733	6.09817e-07	Type 2	TAGLN2
3.79975e-11	0.202076	8.21126e-07	Type 2	ARL4C
4.43777e-11	0.201722	9.59002e-07	Type 2	MRPL18
1.3207e-10	0.275477	2.85403e-06	Type 2	PMAIP1
1.57666e-10	0.315909	3.40715e-06	Type 2	STMN1
1.97436e-10	0.203023	4.26659e-06	Type 2	ABRACL
1.97498e-10	0.203807	4.26794e-06	Type 2	GPX4
3.08203e-10	0.231776	6.66027e-06	Type 2	LEPROTL1
8.93869e-10	0.246067	1.93165e-05	Type 2	TPI1
1.42133e-09	0.214879	3.07149e-05	Type 2	SLC25A6
1.57881e-09	0.248037	3.4118e-05	Type 2	RPS26
2.74088e-09	0.238963	5.92304e-05	Type 2	HMGB2
3.49866e-09	0.222681	7.56061e-05	Type 2	NME2
3.50013e-09	0.211149	7.56379e-05	Type 2	PTP4A1
4.48837e-09	0.278954	9.69937e-05	Type 2	S100A10
6.93476e-09	0.244696	0.00014986	Type 2	IFITM3
7.34713e-09	0.233977	0.000158771	Type 2	NR4A1
1.27924e-08	0.247194	0.000276444	Type 2	TUBA1B
1.54608e-08	0.2313	0.000334108	Type 2	STK38
9.20386e-08	0.218642	0.00198895	Type 2	TRDC
2.46741e-07	0.292059	0.00533206	Type 2	IL32
6.4944e-07	0.260128	0.0140344	Type 2	DUSP5
9.94406e-06	0.297086	0.214891	Type 2	MTRNR2L8
0	1.77148	0	Type 3	LST1
2.23808e-288	1.66289	4.8365e-284	Type 3	S100A4
9.53091e-252	1.51777	2.05963e-247	Type 3	CCR6
5.67248e-242	1.21485	1.22582e-237	Type 3	LTB
1.87152e-225	1.18474	4.04436e-221	Type 3	IL7R
9.87576e-222	1.49045	2.13415e-217	Type 3	S100A6
5.42865e-165	0.98431	1.17313e-160	Type 3	IL23R
1.36263e-158	0.932802	2.94464e-154	Type 3	RORC
9.28406e-154	0.967388	2.00629e-149	Type 3	KLRB1
5.40256e-152	1.1278	1.16749e-147	Type 3	KIT
4.494e-141	0.981011	9.71154e-137	Type 3	IL4I1
2.09259e-129	0.888627	4.52209e-125	Type 3	SCART1
6.31467e-121	0.923247	1.3646e-116	Type 3	NPDC1
7.80422e-116	0.976513	1.68649e-111	Type 3	AQP3
6.30515e-95	0.93028	1.36254e-90	Type 3	NCR3
1.30907e-92	0.720957	2.82891e-88	Type 3	BLK
6.73784e-92	1.123	1.45605e-87	Type 3	LINC01871
6.9787e-81	0.738447	1.5081e-76	Type 3	TNFSF13B
5.02947e-79	0.587274	1.08687e-74	Type 3	GPR25
6.87497e-79	0.659274	1.48568e-74	Type 3	JAML
1.02861e-78	0.847639	2.22283e-74	Type 3	ERN1
5.26144e-77	0.619466	1.137e-72	Type 3	FTL
3.56829e-75	0.667116	7.71107e-71	Type 3	RORA
1.33587e-72	0.726859	2.88682e-68	Type 3	REEP3
3.99113e-72	1.38132	8.62482e-68	Type 3	RASD1
9.64376e-70	0.58794	2.08402e-65	Type 3	CEMIP
1.70059e-69	0.629133	3.67497e-65	Type 3	TNFRSF25
1.26302e-67	0.485352	2.72939e-63	Type 3	ENPP1
1.59084e-67	0.436454	3.4378e-63	Type 3	TSPAN15
5.62111e-65	0.442894	1.21472e-60	Type 3	CLEC7A
9.8513e-65	0.672279	2.12887e-60	Type 3	TMIGD2
5.3207e-64	0.686241	1.1498e-59	Type 3	NRIP1
2.60647e-63	0.738474	5.63259e-59	Type 3	DAPK1
1.59667e-60	0.627699	3.45041e-56	Type 3	TMEM167A
1.29129e-55	0.631183	2.79048e-51	Type 3	TNFAIP8
1.11879e-50	0.658488	2.4177e-46	Type 3	CCNG2
2.71908e-50	0.348417	5.87593e-46	Type 3	NACA
2.92914e-48	0.583665	6.32988e-44	Type 3	MAF
3.28956e-48	0.373953	7.10874e-44	Type 3	PTPN13
2.00165e-47	0.699117	4.32556e-43	Type 3	SPRY1
4.34083e-46	0.461688	9.38054e-42	Type 3	CD52
5.49066e-46	0.501602	1.18653e-41	Type 3	DPP4
2.2857e-45	0.47451	4.9394e-41	Type 3	CXCR6
2.37514e-45	0.268856	5.13267e-41	Type 3	RPL28
1.54034e-44	0.520666	3.32867e-40	Type 3	SLAMF1
1.63317e-44	0.509446	3.52927e-40	Type 3	FLT3LG
4.04965e-42	0.467347	8.75129e-38	Type 3	CCSAP
6.39995e-42	0.230655	1.38303e-37	Type 3	RPL32
1.26808e-41	0.600678	2.74032e-37	Type 3	PRNP
2.03586e-41	0.517688	4.39949e-37	Type 3	ERO1A
5.22372e-41	0.376698	1.12885e-36	Type 3	PABPC1
7.41272e-41	0.487862	1.60189e-36	Type 3	FKBP11
1.06551e-39	0.547088	2.30256e-35	Type 3	GLRX
1.43774e-38	0.502735	3.10695e-34	Type 3	MDFIC
8.5116e-38	0.527419	1.83936e-33	Type 3	EML4
5.45201e-37	0.506007	1.17818e-32	Type 3	SVIL
2.87749e-36	0.426983	6.21825e-32	Type 3	CA2
6.08938e-36	0.479274	1.31592e-31	Type 3	AMPD2
6.86417e-36	0.447357	1.48335e-31	Type 3	PHACTR2
2.27271e-35	0.494548	4.91133e-31	Type 3	S100P
2.35395e-35	0.679081	5.08688e-31	Type 3	DDIT4
3.12776e-35	0.493086	6.7591e-31	Type 3	CCDC107
3.34906e-35	0.471848	7.23731e-31	Type 3	ELK3
4.86633e-35	0.501005	1.05161e-30	Type 3	LPXN
1.41736e-34	0.319006	3.06292e-30	Type 3	ADAM12
2.8185e-34	0.309919	6.09077e-30	Type 3	ANXA1
7.48575e-34	0.4516	1.61767e-29	Type 3	SYTL2
7.63801e-34	0.315378	1.65057e-29	Type 3	PLXND1
9.51197e-34	0.371566	2.05554e-29	Type 3	YBX1
1.40442e-33	0.499769	3.03495e-29	Type 3	LTA
3.32957e-33	0.316768	7.19519e-29	Type 3	RETN
3.95486e-33	0.223533	8.54645e-29	Type 3	RPL29
5.52643e-33	0.317289	1.19426e-28	Type 3	NR1D1
5.66632e-33	0.479815	1.22449e-28	Type 3	PTPN4
3.46548e-32	0.311031	7.4889e-28	Type 3	CD151
3.74485e-32	0.417887	8.09262e-28	Type 3	ATOX1
4.88079e-32	0.436612	1.05474e-27	Type 3	RABAC1
5.88054e-31	0.423991	1.27078e-26	Type 3	PNP
6.60669e-31	0.320464	1.42771e-26	Type 3	MGLL
9.94221e-31	0.247226	2.14851e-26	Type 3	FSD1
3.98189e-30	0.337462	8.60487e-26	Type 3	CERK
4.88719e-30	0.377682	1.05612e-25	Type 3	SPATS2L
5.88248e-30	0.645886	1.2712e-25	Type 3	RGS2
6.27156e-30	0.333671	1.35528e-25	Type 3	VCAN
7.74493e-30	0.441189	1.67368e-25	Type 3	C12orf75
1.5371e-29	0.400302	3.32168e-25	Type 3	CD248
4.81705e-29	0.443394	1.04096e-24	Type 3	FLNA
2.19816e-28	0.456609	4.75022e-24	Type 3	PTPN22
2.53771e-28	0.401635	5.48399e-24	Type 3	REC8
5.07709e-28	0.217533	1.09716e-23	Type 3	RPL12
6.4066e-28	0.406894	1.38447e-23	Type 3	DUSP1
2.02434e-27	0.37373	4.37459e-23	Type 3	ITGB7
2.14864e-27	0.363415	4.64322e-23	Type 3	SLC40A1
2.28909e-27	0.285601	4.94673e-23	Type 3	CXXC5
3.25218e-27	0.25984	7.02796e-23	Type 3	SERF2
5.46312e-27	0.333518	1.18058e-22	Type 3	SPOCK2
9.7343e-27	0.464368	2.10358e-22	Type 3	TECR
2.98529e-26	0.342007	6.45121e-22	Type 3	A1BG
2.44962e-25	0.563935	5.29364e-21	Type 3	CKS2
2.89985e-25	0.289532	6.26657e-21	Type 3	GRN
3.4255e-25	0.244307	7.4025e-21	Type 3	ARNTL
3.49868e-25	0.38232	7.56066e-21	Type 3	INPP4A
3.6274e-25	0.313782	7.83881e-21	Type 3	RARG
6.58875e-25	0.352698	1.42383e-20	Type 3	ALOX5AP
7.28244e-25	0.481777	1.57374e-20	Type 3	ID2
8.48382e-25	0.428642	1.83335e-20	Type 3	AP002884.1
8.86503e-25	0.374618	1.91573e-20	Type 3	G3BP2
3.26937e-24	0.253607	7.06512e-20	Type 3	RUNX2
5.94399e-24	0.412671	1.2845e-19	Type 3	RNASET2
6.34405e-24	0.358743	1.37095e-19	Type 3	SHMT2
7.30158e-24	0.314453	1.57787e-19	Type 3	SSBP3
7.77924e-24	0.360245	1.68109e-19	Type 3	ZNF580
1.99157e-23	0.357213	4.30379e-19	Type 3	LDHB
2.91591e-23	0.31583	6.30129e-19	Type 3	TEX30
5.5357e-23	0.288487	1.19627e-18	Type 3	VIPR1
1.01736e-22	0.378826	2.19851e-18	Type 3	CARHSP1
2.14914e-22	0.359956	4.64428e-18	Type 3	PSMC5
2.25821e-22	0.259646	4.87999e-18	Type 3	MAP3K7
3.90179e-22	0.256904	8.43177e-18	Type 3	RPLP0
4.19901e-22	0.50586	9.07406e-18	Type 3	CDKN1A
4.69139e-22	0.336632	1.01381e-17	Type 3	MYCN
6.79931e-22	0.274519	1.46933e-17	Type 3	CD3D
7.07613e-22	0.506781	1.52915e-17	Type 3	RGS1
1.40278e-21	0.20444	3.03142e-17	Type 3	RPL39
2.01492e-21	0.264836	4.35425e-17	Type 3	KDSR
2.1861e-21	0.399896	4.72417e-17	Type 3	CDC42EP3
3.1185e-21	0.315684	6.73907e-17	Type 3	SERP1
8.64594e-21	0.469884	1.86839e-16	Type 3	AHR
1.51499e-20	0.262103	3.27389e-16	Type 3	PITPNM1
1.57622e-20	0.36386	3.40621e-16	Type 3	SESN1
1.9783e-20	0.232504	4.27511e-16	Type 3	LAPTM4B
2.34991e-20	0.356415	5.07816e-16	Type 3	PRKCA
4.75722e-20	0.321787	1.02804e-15	Type 3	ADAM19
4.89644e-20	0.369216	1.05812e-15	Type 3	RELT
6.22783e-20	0.36632	1.34583e-15	Type 3	LPAR6
6.40071e-20	0.394885	1.38319e-15	Type 3	CFL2
7.74026e-20	0.324605	1.67267e-15	Type 3	SMAP1
8.89818e-20	0.311884	1.9229e-15	Type 3	RPS6KA3
1.14103e-19	0.297696	2.46576e-15	Type 3	ABRACL
1.35909e-19	0.274189	2.937e-15	Type 3	MAGED1
1.64308e-19	0.359689	3.5507e-15	Type 3	ATP2B1
4.21507e-19	0.68826	9.10877e-15	Type 3	SERPINE1
5.47949e-19	0.413065	1.18412e-14	Type 3	ZFP36L1
5.65263e-19	0.232414	1.22153e-14	Type 3	S100A10
6.71904e-19	0.204452	1.45198e-14	Type 3	STN1
7.39145e-19	0.312357	1.59729e-14	Type 3	GRAMD2B
1.51521e-18	0.262086	3.27437e-14	Type 3	MAEA
2.30533e-18	0.350141	4.98182e-14	Type 3	CAMK4
2.49027e-18	0.265911	5.38148e-14	Type 3	WDFY2
3.27383e-18	0.285479	7.07476e-14	Type 3	ARHGAP10
4.90069e-18	0.655172	1.05904e-13	Type 3	TSC22D1
5.77021e-18	0.27219	1.24694e-13	Type 3	HPGD
6.5842e-18	0.293538	1.42285e-13	Type 3	OSTC
7.52776e-18	0.236656	1.62675e-13	Type 3	CCR9
1.06442e-17	0.234209	2.30021e-13	Type 3	LINC02762
2.23065e-17	0.218881	4.82044e-13	Type 3	SH3BGRL3
3.03811e-17	0.313727	6.56535e-13	Type 3	PHTF2
4.06465e-17	0.269183	8.7837e-13	Type 3	TRAPPC5
6.32854e-17	0.230832	1.3676e-12	Type 3	GNPNAT1
6.35908e-17	0.314075	1.3742e-12	Type 3	CELF2
7.73102e-17	0.235626	1.67067e-12	Type 3	ACTN4
1.62826e-16	0.31704	3.51867e-12	Type 3	CD247
1.75132e-16	0.350469	3.78461e-12	Type 3	RUNX1
2.16146e-16	0.278947	4.67091e-12	Type 3	LAPTM5
2.51872e-16	0.290411	5.44295e-12	Type 3	ZBTB16
5.19288e-16	0.279619	1.12218e-11	Type 3	HNRNPAB
6.01077e-16	0.248055	1.29893e-11	Type 3	FNBP1
7.61204e-16	0.208607	1.64496e-11	Type 3	TXK
1.18043e-15	0.358477	2.5509e-11	Type 3	MBNL2
1.39001e-15	0.208244	3.00381e-11	Type 3	RPL5
2.72931e-15	0.261652	5.89804e-11	Type 3	OSTF1
3.32669e-15	0.241134	7.18898e-11	Type 3	KLHL42
3.48777e-15	0.283514	7.53707e-11	Type 3	TESPA1
4.1615e-15	0.212974	8.99301e-11	Type 3	ATP5MG
4.82062e-15	0.204698	1.04174e-10	Type 3	FARS2
4.9317e-15	0.250574	1.06574e-10	Type 3	LCP1
6.07483e-15	0.259785	1.31277e-10	Type 3	FDX1
8.52982e-15	0.319801	1.8433e-10	Type 3	FDFT1
1.20375e-14	0.205474	2.6013e-10	Type 3	NOSIP
1.81958e-14	0.209768	3.93211e-10	Type 3	LZTFL1
2.31633e-14	0.409038	5.0056e-10	Type 3	CITED2
3.16484e-14	0.316958	6.83922e-10	Type 3	MGAT4A
3.36931e-14	0.274117	7.28107e-10	Type 3	MGAT5
3.95803e-14	0.214719	8.5533e-10	Type 3	CFAP97
1.49825e-13	0.327704	3.23771e-09	Type 3	JUNB
1.71019e-13	0.332631	3.69573e-09	Type 3	PRMT9
2.04055e-13	0.326344	4.40963e-09	Type 3	ARHGEF7
2.88753e-13	0.26312	6.23995e-09	Type 3	SEC61B
3.28342e-13	0.221473	7.09548e-09	Type 3	NME2
3.51042e-13	0.24274	7.58601e-09	Type 3	SELENOF
3.67148e-13	0.231226	7.93407e-09	Type 3	SRI
4.22775e-13	0.261734	9.13617e-09	Type 3	GPR65
6.19159e-13	0.293463	1.338e-08	Type 3	ATF7IP2
6.32116e-13	0.23402	1.366e-08	Type 3	NDUFB2
6.34287e-13	0.226135	1.37069e-08	Type 3	DEK
6.66557e-13	0.39767	1.44043e-08	Type 3	TRBC1
6.67645e-13	0.204691	1.44278e-08	Type 3	ARL3
7.12702e-13	0.2998	1.54015e-08	Type 3	UBE2S
8.34216e-13	0.251631	1.80274e-08	Type 3	PPIB
9.95287e-13	0.242001	2.15082e-08	Type 3	PEBP1
1.21156e-12	0.308267	2.61819e-08	Type 3	RCBTB2
1.28246e-12	0.287588	2.77139e-08	Type 3	CRY1
1.5285e-12	0.228586	3.30308e-08	Type 3	CUTA
1.65615e-12	0.321201	3.57895e-08	Type 3	SERPINB9
1.68639e-12	0.225978	3.64428e-08	Type 3	IFNGR2
1.71187e-12	0.236733	3.69935e-08	Type 3	GNB2
1.72754e-12	0.260367	3.73321e-08	Type 3	DUSP16
2.14277e-12	0.445824	4.63053e-08	Type 3	ARL4A
2.33381e-12	0.20609	5.04337e-08	Type 3	LMO4
2.62222e-12	0.417291	5.66661e-08	Type 3	EEF1G
2.71373e-12	0.23566	5.86436e-08	Type 3	PAK2
2.88672e-12	0.527611	6.2382e-08	Type 3	ANKRD37
3.28183e-12	0.295323	7.09204e-08	Type 3	HIST1H1C
3.51738e-12	0.214575	7.60106e-08	Type 3	SPSB3
4.5891e-12	0.221812	9.91704e-08	Type 3	FABP5
4.7458e-12	0.269445	1.02557e-07	Type 3	PMVK
6.4855e-12	0.287917	1.40152e-07	Type 3	IVNS1ABP
9.48218e-12	0.246496	2.0491e-07	Type 3	JMJD1C
1.10238e-11	0.253633	2.38225e-07	Type 3	CTSA
1.23847e-11	0.227649	2.67632e-07	Type 3	CFAP36
1.80643e-11	0.256217	3.90369e-07	Type 3	STK24
2.28602e-11	0.254043	4.9401e-07	Type 3	AUTS2
2.35055e-11	0.251047	5.07955e-07	Type 3	RANBP9
2.40997e-11	0.212296	5.20794e-07	Type 3	PPM1K
2.65468e-11	0.448072	5.73677e-07	Type 3	ID3
3.1306e-11	0.233859	6.76522e-07	Type 3	PRMT1
3.51624e-11	0.220141	7.59859e-07	Type 3	PCBP1
3.89632e-11	0.27519	8.41995e-07	Type 3	GNAI3
3.98704e-11	0.439513	8.61599e-07	Type 3	IER5
5.97102e-11	0.21277	1.29034e-06	Type 3	ATP5MC3
6.51469e-11	0.322856	1.40782e-06	Type 3	CD55
7.45414e-11	0.239035	1.61084e-06	Type 3	PLCL1
8.10667e-11	0.261601	1.75185e-06	Type 3	RPL17
8.34141e-11	0.283105	1.80258e-06	Type 3	CLCN3
9.06936e-11	0.267074	1.95989e-06	Type 3	RMND5A
9.89495e-11	0.207858	2.1383e-06	Type 3	YWHAH
1.17404e-10	0.290101	2.53711e-06	Type 3	SPTY2D1
1.3898e-10	0.219649	3.00336e-06	Type 3	ITGB1
1.77391e-10	0.224441	3.83341e-06	Type 3	MYC
1.80565e-10	0.239459	3.90201e-06	Type 3	C9orf16
1.81971e-10	0.22086	3.9324e-06	Type 3	ARPC1B
2.00057e-10	0.262359	4.32322e-06	Type 3	MARCKS
2.55809e-10	0.224815	5.52804e-06	Type 3	PBXIP1
2.58756e-10	0.208981	5.59171e-06	Type 3	NDUFB4
2.62152e-10	0.282215	5.6651e-06	Type 3	FAM241A
4.1304e-10	0.233217	8.9258e-06	Type 3	PSIP1
4.70683e-10	0.294858	1.01715e-05	Type 3	NABP1
6.52462e-10	0.228066	1.40997e-05	Type 3	IL2RG
1.08582e-09	0.22755	2.34646e-05	Type 3	CCDC71L
1.09662e-09	0.320494	2.36979e-05	Type 3	SLC2A3
1.1607e-09	0.399527	2.50828e-05	Type 3	TLE5
1.83591e-09	0.235905	3.9674e-05	Type 3	PCED1B-AS1
1.92984e-09	0.397215	4.17039e-05	Type 3	SNHG29
2.60061e-09	0.24176	5.61991e-05	Type 3	MTFP1
2.6817e-09	0.269258	5.79515e-05	Type 3	DNAJB6
2.94473e-09	0.225076	6.36355e-05	Type 3	HLA-E
3.70568e-09	0.205818	8.00797e-05	Type 3	NFIL3
4.38782e-09	0.265103	9.48207e-05	Type 3	DDIT4-AS1
4.64849e-09	0.23775	0.000100454	Type 3	EIF4A1
5.2175e-09	0.271488	0.00011275	Type 3	GLIPR1
5.75448e-09	0.288839	0.000124354	Type 3	RBKS
6.66232e-09	0.208781	0.000143973	Type 3	EXOSC4
9.03289e-09	0.203925	0.000195201	Type 3	POLD2
9.6272e-09	0.237015	0.000208044	Type 3	TXNIP
1.56321e-08	0.211863	0.000337809	Type 3	PIM1
3.12958e-08	0.204659	0.000676301	Type 3	NDUFB7
3.7781e-08	0.203968	0.000816447	Type 3	MLLT11
4.12073e-08	0.240676	0.000890489	Type 3	MCL1
5.64417e-08	0.501308	0.00121971	Type 3	ZFP36
5.85059e-08	0.212491	0.00126431	Type 3	GAS5
1.21891e-07	0.216649	0.00263407	Type 3	TMEM156
2.06848e-07	0.286344	0.00446997	Type 3	CREM
2.34469e-07	0.206568	0.00506688	Type 3	GLUD1
2.83794e-07	0.210151	0.00613279	Type 3	SOX4
3.69514e-07	0.208656	0.0079852	Type 3	SEC61G
3.80318e-07	0.212476	0.00821868	Type 3	PIM2
4.15732e-07	0.262924	0.00898398	Type 3	TSC22D3
2.28908e-06	0.208464	0.0494671	Type 3	HSPA2
3.34002e-06	0.220263	0.0721779	Type 3	VEGFA
4.39018e-06	0.24876	0.0948719	Type 3	ALAS1
5.47081e-06	0.280858	0.118224	Type 3	CD69
5.59012e-06	0.256126	0.120803	Type 3	TNFSF14
6.5261e-06	0.213254	0.141029	Type 3	TCTN3
9.23643e-06	0.250125	0.199599	Type 3	CXCR4
1.01619e-05	0.223033	0.219599	Type 3	SQSTM1
2.90244e-05	0.202495	0.627218	Type 3	PER1
2.97415e-05	0.21957	0.642715	Type 3	CEMIP2
7.25519e-05	0.206517	1	Type 3	LMNA
7.56876e-05	0.271889	1	Type 3	NINJ1
0.000101799	0.238504	1	Type 3	EIF4A3
0.000178835	0.263275	1	Type 3	BTG2
0.000279193	0.205097	1	Type 3	ATF3
0.000926471	0.232041	1	Type 3	MXD1
0.00111269	0.237051	1	Type 3	TRAF4
0.00322707	0.239185	1	Type 3	IER3
0.00470127	0.216102	1	Type 3	FTH1
0.00846808	0.235905	1	Type 3	PHLDA1
