# Supplementary material for: Identification of distinct functional thymic programming of fetal and pediatric human γδ thymocytes via single-cell analysis
Source: Nat Commun. 2022 Oct 4;13:5842. doi: 10.1038/s41467-022-33488-2 (PMC9532436; doi:10.1038/s41467-022-33488-2)
Supplement: Supplementary file 7 — Supplementary Data 4 [file 41467_2022_33488_MOESM7_ESM.xlsx]

## Sheet: Hoja1
Supplementary Data 4
Differential gene expression analysis performed on post-natal γδ thymocytes
p_val or p_val_adj = 0: Value is lower than 2,225074e-308 and R automatically rounds them to 0
p_val	avg_log2FC	p_val_adj	cluster	gene
9.43354e-210	0.760952	1.70662e-205	c1	HLA-B
1.01299e-154	0.769267	1.8326e-150	c1	HLA-C
4.81918e-141	1.08267	8.71838e-137	c1	JUNB
6.86059e-132	0.857099	1.24115e-127	c1	CTSW
7.00719e-125	0.921285	1.26767e-120	c1	PPP2R5C
1.47115e-115	0.78031	2.66146e-111	c1	STK17A
1.20296e-114	1.07273	2.17628e-110	c1	ZFP36
1.10047e-113	0.661851	1.99086e-109	c1	HLA-E
1.95611e-106	1.06485	3.5388e-102	c1	KLF6
1.09747e-93	0.806123	1.98544e-89	c1	CXCR3
7.64365e-83	0.802449	1.38281e-78	c1	IL7R
1.04754e-78	0.814308	1.89511e-74	c1	DUSP1
1.89509e-74	0.730702	3.42841e-70	c1	OXNAD1
4.17685e-74	0.906787	7.55633e-70	c1	SMC4
2.75366e-70	1.03954	4.98164e-66	c1	ZNF683
1.13665e-64	0.762019	2.05632e-60	c1	RGS1
4.83179e-60	0.813314	8.74119e-56	c1	TSC22D3
3.26022e-58	0.658272	5.89806e-54	c1	CD8B
3.96929e-57	0.693567	7.18084e-53	c1	RASSF1
1.22577e-55	0.477193	2.21754e-51	c1	IFITM2
1.19486e-53	0.855452	2.16162e-49	c1	TSPYL2
1.35692e-53	0.616173	2.45481e-49	c1	SIRPG
2.44937e-52	0.664254	4.43115e-48	c1	BTG2
2.32296e-51	0.574108	4.20246e-47	c1	PRKCH
2.17665e-49	0.742559	3.93777e-45	c1	FAM173A
9.97399e-49	0.509104	1.80439e-44	c1	TSPAN32
2.35173e-45	0.603811	4.25451e-41	c1	ZFP36L2
2.75071e-45	0.619009	4.9763e-41	c1	CD69
2.40092e-42	0.518424	4.34351e-38	c1	HLA-F
2.62507e-41	0.383128	4.74901e-37	c1	LTB
2.66632e-41	0.471786	4.82365e-37	c1	HAGHL
3.69283e-40	0.488534	6.68069e-36	c1	GZMM
5.15348e-40	0.639171	9.32316e-36	c1	ZNF331
5.86488e-39	0.608896	1.06102e-34	c1	MME
1.5521e-35	0.497121	2.8079e-31	c1	IFITM3
2.23106e-35	0.492673	4.03622e-31	c1	SNAP47
2.94753e-34	0.434934	5.33238e-30	c1	STK17B
3.36575e-34	0.504427	6.08898e-30	c1	ATP2B1-AS1
6.73754e-33	0.454391	1.21889e-28	c1	PIK3IP1
3.02048e-32	0.588017	5.46435e-28	c1	CXCR4
4.04287e-32	0.547293	7.31396e-28	c1	CLDND1
4.24354e-31	0.4535	7.67699e-27	c1	SCML4
2.54457e-28	0.472154	4.60338e-24	c1	TRG-AS1
2.30855e-27	0.438581	4.1764e-23	c1	EPB41
2.34316e-27	0.246772	4.23901e-23	c1	S100A4
2.92207e-27	0.364767	5.28633e-23	c1	CD27
6.88139e-25	0.401667	1.24491e-20	c1	IKZF2
1.27785e-24	0.444718	2.31175e-20	c1	ABLIM1
5.66021e-24	0.518298	1.02399e-19	c1	KLF2
7.28321e-24	0.403726	1.31761e-19	c1	REL
1.96007e-23	0.53255	3.54597e-19	c1	FOSB
2.92105e-21	0.283384	5.28448e-17	c1	CD74
1.27145e-15	0.245851	2.30018e-11	c1	CLEC2D
2.4945e-195	1.62089	4.51281e-191	c2	SELL
4.51832e-94	0.84795	8.17409e-90	c2	RIPOR2
1.28583e-86	0.781951	2.32619e-82	c2	LTB
1.19943e-83	0.664415	2.16988e-79	c2	LAT
6.20921e-72	0.614366	1.12331e-67	c2	FYB1
3.02776e-60	0.866077	5.47753e-56	c2	FOXP1
5.55297e-60	0.764382	1.00459e-55	c2	BCL11B
4.1333e-58	0.776551	7.47756e-54	c2	CHI3L2
2.00173e-45	0.691994	3.62133e-41	c2	TXNIP
2.51135e-45	0.634398	4.54329e-41	c2	AC119396.1
3.57779e-44	0.632204	6.47258e-40	c2	ARRB2
3.80591e-44	0.613933	6.88528e-40	c2	RHOH
1.84863e-39	0.538501	3.34435e-35	c2	AAK1
2.03599e-39	0.630542	3.68331e-35	c2	ADD3
5.72955e-37	0.708845	1.03653e-32	c2	ITGA6
1.87065e-33	0.588609	3.3842e-29	c2	FCGRT
4.02192e-33	0.56913	7.27606e-29	c2	RUNX1
3.81403e-31	0.563306	6.89996e-27	c2	CCR9
3.9134e-30	0.605871	7.07973e-26	c2	TCF12
5.20347e-29	0.558534	9.4136e-25	c2	LBH
8.27499e-27	0.483895	1.49703e-22	c2	C1orf162
1.62427e-26	0.514234	2.93847e-22	c2	PLAC8
6.72519e-24	0.531078	1.21665e-19	c2	GIMAP7
2.01539e-105	1.03798	3.64605e-101	c3	TOX2
1.27119e-63	0.799768	2.29972e-59	c3	SMIM24
7.73865e-48	0.353095	1.4e-43	c3	STMN1
1.33483e-43	0.661457	2.41485e-39	c3	LINC01307
4.50289e-38	0.62711	8.14618e-34	c3	ITGA4
1.22556e-34	0.548673	2.21716e-30	c3	AL109914.1
1.36967e-34	0.64007	2.47787e-30	c3	PDCD1
1.08952e-31	0.553045	1.97105e-27	c3	FXYD2
2.25155e-23	0.47846	4.07328e-19	c3	AC004585.1
2.9801e-23	0.457394	5.39129e-19	c3	MARCKSL1
1.48561e-21	0.470148	2.68762e-17	c3	MAD1L1
1.6403e-20	0.4223	2.96746e-16	c3	RTKN2
3.36772e-19	0.489787	6.09255e-15	c3	CPNE7
7.01785e-19	0.47211	1.2696e-14	c3	MSI2
1.46386e-18	0.316113	2.64827e-14	c3	SOX4
0	2.25186	0	c4	GNG4
0	1.64023	0	c4	TNFRSF9
4.28018e-260	1.30542	7.74326e-256	c4	NPW
5.52326e-162	0.813089	9.99214e-158	c4	CA8
4.32176e-129	1.25942	7.8185e-125	c4	HSP90AB1
3.25648e-123	0.70839	5.89131e-119	c4	TNFRSF1B
5.59867e-120	1.53855	1.01285e-115	c4	CD82
1.47792e-117	2.07088	2.6737e-113	c4	XCL1
2.17503e-117	1.02031	3.93484e-113	c4	AHI1
8.41127e-115	1.42151	1.52168e-110	c4	SOD1
8.60024e-112	1.25545	1.55587e-107	c4	PKM
1.30365e-108	0.87774	2.35844e-104	c4	EPHX2
2.53085e-107	1.03092	4.57856e-103	c4	AC004585.1
2.80608e-105	0.736457	5.07649e-101	c4	NFATC1
2.00763e-99	0.667175	3.632e-95	c4	TNFRSF18
1.38417e-96	1.02488	2.5041e-92	c4	SMS
1.47698e-96	1.01447	2.67201e-92	c4	TPI1
4.55234e-93	0.744023	8.23565e-89	c4	TIGIT
3.63715e-91	0.964345	6.57996e-87	c4	PARK7
3.26191e-87	0.881706	5.90113e-83	c4	MIF
1.85875e-85	0.744479	3.36266e-81	c4	IGFLR1
7.45878e-84	0.817968	1.34937e-79	c4	HSPD1
2.18215e-81	0.83956	3.94773e-77	c4	M6PR
2.01091e-79	0.927009	3.63794e-75	c4	NME2
3.10138e-79	0.989127	5.61071e-75	c4	ENO1
5.93027e-79	0.781842	1.07285e-74	c4	HBS1L
3.74236e-78	0.843656	6.77031e-74	c4	CD27
7.25596e-78	0.590863	1.31268e-73	c4	PON2
8.78292e-78	0.701814	1.58892e-73	c4	NPM1
1.37284e-76	0.706273	2.4836e-72	c4	SRM
2.20068e-74	1.83526	3.98126e-70	c4	XCL2
2.53434e-74	0.651747	4.58487e-70	c4	CAMTA1
2.88221e-74	0.857109	5.2142e-70	c4	PDCD1
4.1809e-74	0.775984	7.56367e-70	c4	CLEC2D
4.20193e-74	0.757469	7.60172e-70	c4	RANBP1
6.78628e-73	0.790439	1.22771e-68	c4	FABP5
6.96957e-70	0.566493	1.26086e-65	c4	TSC22D1
3.36017e-69	0.745941	6.07889e-65	c4	NME1
6.88406e-69	0.467424	1.24539e-64	c4	BCAT1
5.27062e-67	0.63853	9.53509e-63	c4	RPS26
2.92621e-66	0.820781	5.29381e-62	c4	CD74
8.75414e-64	0.608947	1.58371e-59	c4	MLEC
9.5399e-63	0.720214	1.72586e-58	c4	MYC
4.10912e-62	0.595327	7.4338e-58	c4	DNPH1
5.13358e-62	0.688882	9.28716e-58	c4	SRGN
1.35186e-60	0.807021	2.44565e-56	c4	ITM2C
2.55638e-58	0.705782	4.62475e-54	c4	PTTG1
5.01816e-58	0.982471	9.07834e-54	c4	PRDX1
8.46546e-58	0.861888	1.53149e-53	c4	S100A4
9.75138e-58	0.72482	1.76412e-53	c4	EIF5A
2.40322e-57	0.775436	4.34767e-53	c4	ARMH1
1.29608e-55	0.410779	2.34474e-51	c4	ZNF593
5.03211e-55	0.618439	9.10359e-51	c4	VDAC1
5.18207e-55	0.557049	9.37489e-51	c4	SNRPE
7.17862e-55	0.618705	1.29868e-50	c4	FKBP1A
1.89458e-54	0.607559	3.42749e-50	c4	SMIM24
3.10586e-54	0.447312	5.61882e-50	c4	CENPV
7.59535e-54	0.486107	1.37407e-49	c4	FDX1
1.8633e-53	0.504873	3.37089e-49	c4	AK6
2.64788e-53	0.672476	4.79027e-49	c4	RPL22L1
4.43594e-53	0.38343	8.02506e-49	c4	PRKAR2B
8.38259e-52	0.591249	1.51649e-47	c4	CD28
9.21043e-52	0.645259	1.66626e-47	c4	C1QBP
1.5224e-51	0.488008	2.75418e-47	c4	PAICS
1.91932e-51	0.562507	3.47225e-47	c4	PTPN6
2.83861e-51	0.879469	5.13532e-47	c4	LGALS1
4.16712e-51	0.622532	7.53874e-47	c4	MYB
5.21416e-51	0.54452	9.43293e-47	c4	IMPDH2
7.72186e-51	0.390668	1.39696e-46	c4	ISYNA1
9.11805e-51	0.476379	1.64955e-46	c4	EXOSC5
9.33179e-51	0.58471	1.68821e-46	c4	CCT3
2.25357e-50	0.497071	4.07694e-46	c4	TIMM13
5.35355e-50	0.45384	9.6851e-46	c4	NDFIP2
2.4951e-49	0.544264	4.51388e-45	c4	RAN
7.18144e-49	0.807021	1.2992e-44	c4	LDHA
6.56995e-48	0.318287	1.18857e-43	c4	PARVB
2.62133e-47	0.425953	4.74226e-43	c4	RGS3
3.16555e-47	0.561216	5.72679e-43	c4	ATP5MC3
8.18382e-47	0.534114	1.48053e-42	c4	DDOST
5.83271e-46	0.34961	1.0552e-41	c4	PPP1R14B
2.00058e-45	0.334302	3.61924e-41	c4	BICDL1
3.47065e-45	0.403969	6.27876e-41	c4	PEMT
4.46428e-45	0.424717	8.07633e-41	c4	ATIC
5.95807e-45	0.414232	1.07787e-40	c4	MAGEH1
1.16738e-44	0.322733	2.1119e-40	c4	FAM3C
1.54134e-44	0.604015	2.78845e-40	c4	NCL
3.58401e-44	0.597856	6.48383e-40	c4	PIM3
6.21112e-44	0.4885	1.12365e-39	c4	AKR1A1
1.34107e-43	0.408101	2.42613e-39	c4	LYST
1.57886e-42	0.511716	2.85632e-38	c4	IKZF2
3.32497e-42	0.716669	6.0152e-38	c4	PEBP1
3.64293e-42	0.337115	6.59043e-38	c4	CD2BP2
8.59167e-42	0.586132	1.55432e-37	c4	PRDX2
1.04031e-41	0.418611	1.88203e-37	c4	TMEM167A
1.08039e-41	0.453106	1.95454e-37	c4	MAP2K3
1.29542e-41	0.313008	2.34355e-37	c4	ADARB1
1.89701e-41	0.418929	3.43188e-37	c4	CCT5
2.70791e-41	0.356786	4.89887e-37	c4	PGD
3.44264e-41	0.537991	6.22808e-37	c4	IRF2BP2
3.47052e-41	0.437654	6.27851e-37	c4	CNIH1
3.79345e-41	0.439707	6.86273e-37	c4	SUPT4H1
5.49729e-41	0.401914	9.94515e-37	c4	H2AFZ
8.73077e-41	0.422137	1.57948e-36	c4	HNRNPA1
9.55388e-41	0.518428	1.72839e-36	c4	YBX1
1.4884e-40	0.378859	2.69267e-36	c4	SHMT2
1.80801e-40	0.694558	3.27087e-36	c4	NUCB2
2.0564e-40	0.506542	3.72024e-36	c4	ADGRE5
2.14306e-40	0.623124	3.87701e-36	c4	NINJ1
4.97144e-40	0.39536	8.99383e-36	c4	UGCG
7.5728e-40	0.565975	1.37e-35	c4	PPA1
7.68832e-40	0.308649	1.39089e-35	c4	MTHFD2
1.0195e-39	0.334497	1.84438e-35	c4	NOB1
1.21227e-39	0.562614	2.19312e-35	c4	PAK2
2.74381e-39	0.348213	4.96382e-35	c4	RELB
2.84578e-39	0.493136	5.1483e-35	c4	PRMT1
9.98263e-39	0.709152	1.80596e-34	c4	BIRC3
1.20525e-38	0.463853	2.18042e-34	c4	COX5A
1.622e-38	0.417055	2.93436e-34	c4	EIF6
2.59229e-38	0.322362	4.68971e-34	c4	PHC1
3.83859e-38	0.459165	6.9444e-34	c4	PDIA6
4.12843e-38	0.531388	7.46874e-34	c4	PGAM1
6.53829e-38	0.447664	1.18284e-33	c4	PRKCH
2.87549e-37	0.319047	5.20205e-33	c4	CDK4
4.16725e-37	0.354022	7.53897e-33	c4	GNL3
4.75638e-37	0.424998	8.60476e-33	c4	SACM1L
5.22218e-37	0.409811	9.44744e-33	c4	CD200
6.29915e-37	0.347018	1.13958e-32	c4	LYPLA1
6.45309e-37	0.438675	1.16743e-32	c4	SH2D2A
8.66335e-37	0.379224	1.56729e-32	c4	SRI
1.01583e-36	0.451882	1.83774e-32	c4	GNG5
1.1315e-36	0.468837	2.047e-32	c4	TUFM
1.22538e-36	0.329864	2.21684e-32	c4	AHCY
1.45485e-36	0.454254	2.63197e-32	c4	C9orf16
1.69916e-36	0.495403	3.07396e-32	c4	ID3
2.41581e-36	0.428021	4.37044e-32	c4	DDX21
4.21366e-36	0.332355	7.62292e-32	c4	ISOC2
5.7566e-36	0.517014	1.04143e-31	c4	HSPE1
5.95966e-36	0.399284	1.07816e-31	c4	NOLC1
7.69628e-36	0.376939	1.39233e-31	c4	ATOX1
1.37271e-35	0.342043	2.48337e-31	c4	SLIRP
1.51873e-35	0.520263	2.74753e-31	c4	NHP2
3.94751e-35	0.353496	7.14145e-31	c4	RRP7A
4.2853e-35	0.554453	7.75254e-31	c4	CALR
5.21794e-35	0.431644	9.43977e-31	c4	MME
5.52226e-35	0.368679	9.99032e-31	c4	CXXC5
5.95059e-35	0.345383	1.07652e-30	c4	TRAF4
8.1452e-35	0.383178	1.47355e-30	c4	SYNCRIP
9.9287e-35	0.375266	1.7962e-30	c4	BZW2
1.31986e-34	0.382479	2.38776e-30	c4	HNRNPAB
1.40483e-34	0.427784	2.54148e-30	c4	PTPN7
1.4875e-34	0.295369	2.69103e-30	c4	GRINA
1.55699e-34	0.453846	2.81675e-30	c4	ILF2
2.10295e-34	0.23749	3.80445e-30	c4	REPIN1
3.90111e-34	0.399233	7.05749e-30	c4	MCCC2
5.28359e-34	0.282612	9.55854e-30	c4	IFRD2
5.9379e-34	0.305689	1.07423e-29	c4	NFKB2
8.49436e-34	0.345604	1.53671e-29	c4	COX20
1.00296e-33	0.317874	1.81445e-29	c4	COA4
1.22948e-33	0.358932	2.22425e-29	c4	G3BP1
1.46485e-33	0.731005	2.65006e-29	c4	FXYD2
1.80124e-33	0.328018	3.25861e-29	c4	YBX3
4.23195e-33	0.468063	7.65602e-29	c4	YWHAQ
4.42792e-33	0.476845	8.01054e-29	c4	HSP90AA1
6.23822e-33	0.368372	1.12856e-28	c4	MEAF6
7.8244e-33	0.333135	1.41551e-28	c4	MRPS35
8.06923e-33	0.345671	1.4598e-28	c4	MRPL20
8.9212e-33	0.347662	1.61393e-28	c4	MRPL14
1.10193e-32	0.27942	1.99351e-28	c4	FAM207A
1.22079e-32	0.366995	2.20853e-28	c4	TAF9
1.31625e-32	0.598912	2.38122e-28	c4	HIVEP3
1.49936e-32	0.333612	2.71249e-28	c4	ZNF580
1.76034e-32	0.33664	3.18462e-28	c4	RUVBL2
3.01784e-32	0.34896	5.45957e-28	c4	SYNGR2
3.1872e-32	0.380985	5.76596e-28	c4	AHR
3.39282e-32	0.320499	6.13795e-28	c4	SIRPG
5.09999e-32	0.357396	9.2264e-28	c4	ABCE1
5.32216e-32	0.432848	9.62832e-28	c4	CCT6A
6.23659e-32	0.351742	1.12826e-27	c4	UBASH3B
6.52264e-32	0.679981	1.18001e-27	c4	NR4A1
1.04998e-31	0.246381	1.89952e-27	c4	C20orf27
1.9481e-31	0.323978	3.5243e-27	c4	TIMM8B
2.15562e-31	0.282343	3.89973e-27	c4	MRTO4
3.31875e-31	0.338498	6.00396e-27	c4	MRPS6
4.08146e-31	0.452165	7.38377e-27	c4	EIF4A1
5.15645e-31	0.324212	9.32854e-27	c4	PHF19
5.23402e-31	0.331117	9.46887e-27	c4	EIF4G1
5.38444e-31	0.306373	9.74098e-27	c4	TUBB
6.47404e-31	0.326112	1.17122e-26	c4	HIPK2
6.8885e-31	0.362185	1.2462e-26	c4	ATP5MC1
6.93753e-31	0.367824	1.25507e-26	c4	PDCD5
7.96666e-31	0.411707	1.44125e-26	c4	ANP32A
9.43125e-31	0.351251	1.70621e-26	c4	MRPL3
1.6257e-30	0.40862	2.94106e-26	c4	B3GNT2
1.67099e-30	0.338538	3.023e-26	c4	P2RX5
2.31563e-30	0.375424	4.1892e-26	c4	CCT7
2.44591e-30	0.265063	4.4249e-26	c4	NCBP2
2.64597e-30	0.347919	4.78683e-26	c4	NDUFAB1
2.88594e-30	0.245411	5.22095e-26	c4	BCL6
3.2069e-30	0.316298	5.80161e-26	c4	DCTPP1
3.24792e-30	0.31776	5.87581e-26	c4	NDUFV2
3.53117e-30	0.433061	6.38825e-26	c4	SLC25A3
4.00724e-30	0.287412	7.2495e-26	c4	EBNA1BP2
6.17358e-30	0.323369	1.11686e-25	c4	YWHAE
7.7847e-30	0.405035	1.40833e-25	c4	SKP1
9.07111e-30	0.410291	1.64105e-25	c4	NAP1L1
9.83223e-30	0.438058	1.77875e-25	c4	ALDOA
3.07567e-29	0.317086	5.5642e-25	c4	SEC11C
3.59162e-29	0.380587	6.49759e-25	c4	APEX1
3.65119e-29	0.276294	6.60538e-25	c4	MAGEF1
4.70461e-29	0.425138	8.51111e-25	c4	GPX4
4.71416e-29	0.273044	8.52838e-25	c4	PAFAH1B3
4.75617e-29	0.523662	8.60438e-25	c4	VIM
4.90698e-29	0.286659	8.87721e-25	c4	TFRC
4.97792e-29	0.397789	9.00556e-25	c4	PSMB1
5.5417e-29	0.358077	1.00255e-24	c4	PRKAR1A
6.39364e-29	0.311437	1.15667e-24	c4	MRPS26
8.71476e-29	0.321582	1.57659e-24	c4	MDH1
1.01169e-28	0.371471	1.83024e-24	c4	C4orf48
1.23167e-28	0.341895	2.22822e-24	c4	RSL1D1
1.55269e-28	0.354124	2.80898e-24	c4	NUTF2
1.56107e-28	0.302306	2.82414e-24	c4	CCDC28B
3.62643e-28	0.344729	6.56057e-24	c4	RNF19A
5.54817e-28	0.383255	1.00372e-23	c4	CCT2
6.17743e-28	0.332485	1.11756e-23	c4	ERH
6.76603e-28	0.236392	1.22404e-23	c4	DPM2
6.94531e-28	0.348095	1.25648e-23	c4	PHB
7.0561e-28	0.295095	1.27652e-23	c4	BCL3
7.56056e-28	0.237732	1.36778e-23	c4	FARSA
8.79254e-28	0.299618	1.59066e-23	c4	TRAP1
9.17959e-28	0.30907	1.66068e-23	c4	GADD45GIP1
9.52322e-28	0.280539	1.72285e-23	c4	QTRT1
1.18626e-27	0.27475	2.14606e-23	c4	DCUN1D5
1.41601e-27	0.28205	2.56171e-23	c4	CAPRIN1
1.99129e-27	0.241819	3.60244e-23	c4	TNIP1
2.19667e-27	0.307214	3.97399e-23	c4	MRPL15
3.4668e-27	0.297231	6.27179e-23	c4	MRPL4
3.83523e-27	0.290728	6.93832e-23	c4	KDM5B
4.14786e-27	0.403558	7.50389e-23	c4	PA2G4
4.97899e-27	0.336625	9.00749e-23	c4	TOMM40
5.31263e-27	0.275268	9.61108e-23	c4	CAMK2D
5.67804e-27	0.28579	1.02721e-22	c4	CLNS1A
5.97504e-27	0.246013	1.08094e-22	c4	WARS
6.98359e-27	0.227437	1.2634e-22	c4	RTP5
7.34888e-27	0.273719	1.32949e-22	c4	PFDN2
7.39314e-27	0.283191	1.33749e-22	c4	TMEM147
1.05715e-26	0.353188	1.91249e-22	c4	PHB2
1.3991e-26	0.310572	2.53112e-22	c4	LMAN1
1.46326e-26	0.246075	2.64717e-22	c4	PFDN6
1.52167e-26	0.313126	2.75286e-22	c4	MDH2
1.56386e-26	0.276719	2.82918e-22	c4	ELAVL1
1.65113e-26	0.224965	2.98707e-22	c4	PABPC4
1.70039e-26	0.263657	3.07617e-22	c4	ECHS1
1.96583e-26	0.308515	3.55638e-22	c4	YIF1A
2.03245e-26	0.242792	3.6769e-22	c4	BOP1
2.29142e-26	0.403829	4.14541e-22	c4	GTF3A
2.52172e-26	0.283797	4.56204e-22	c4	GTF3C6
3.70565e-26	0.222093	6.70388e-22	c4	RBFA
3.71258e-26	0.256579	6.71642e-22	c4	G6PC3
3.81779e-26	0.363687	6.90677e-22	c4	CD79A
5.02202e-26	0.3032	9.08533e-22	c4	MPG
6.08777e-26	0.242855	1.10134e-21	c4	HSPBP1
6.72167e-26	0.309479	1.21602e-21	c4	IKZF3
7.54583e-26	0.389939	1.36512e-21	c4	ATP5F1B
7.55024e-26	0.226612	1.36591e-21	c4	ZC3H7A
8.23157e-26	0.259557	1.48917e-21	c4	CYB5A
8.70355e-26	0.345935	1.57456e-21	c4	PPP1CC
1.28704e-25	0.242188	2.32839e-21	c4	SCCPDH
1.55744e-25	0.271969	2.81756e-21	c4	TMED9
1.72805e-25	0.270855	3.12622e-21	c4	LAMTOR2
1.89813e-25	0.230845	3.43392e-21	c4	STOML2
2.60589e-25	0.269696	4.71431e-21	c4	PDCD6
2.83119e-25	0.238259	5.12191e-21	c4	DCTD
2.836e-25	0.227145	5.13061e-21	c4	TIAM1
2.95752e-25	0.320812	5.35045e-21	c4	NDUFAF8
3.07179e-25	0.269181	5.55717e-21	c4	GAS7
3.33847e-25	0.232033	6.03963e-21	c4	PABPN1
3.42449e-25	0.411807	6.19525e-21	c4	SLC3A2
3.90163e-25	0.234582	7.05844e-21	c4	TMEM70
4.4725e-25	0.265957	8.09121e-21	c4	TXN2
8.14822e-25	0.232113	1.4741e-20	c4	CD63
8.26925e-25	0.243018	1.49599e-20	c4	MRPS23
8.48893e-25	0.24437	1.53573e-20	c4	GLRX3
9.42219e-25	0.23835	1.70457e-20	c4	ALG3
1.19865e-24	0.251301	2.16848e-20	c4	CDCA7L
1.24372e-24	0.235968	2.25001e-20	c4	PUM3
1.26675e-24	0.337049	2.29168e-20	c4	CANX
1.35274e-24	0.292839	2.44725e-20	c4	MRPL24
1.44078e-24	0.249268	2.60651e-20	c4	CYC1
1.99618e-24	0.262206	3.61129e-20	c4	MRPS36
2.00942e-24	0.295805	3.63524e-20	c4	ARFGAP3
2.23428e-24	0.218458	4.04204e-20	c4	FPGS
2.42874e-24	0.248472	4.39383e-20	c4	MPST
2.58873e-24	0.284326	4.68327e-20	c4	METAP2
2.73618e-24	0.295584	4.95003e-20	c4	PLIN3
2.80778e-24	0.322494	5.07955e-20	c4	WDR83OS
2.88596e-24	0.236231	5.22099e-20	c4	MRPL32
2.98146e-24	0.303273	5.39376e-20	c4	RNPS1
3.30987e-24	0.288486	5.98788e-20	c4	EIF5B
3.42019e-24	0.227033	6.18747e-20	c4	GTPBP4
3.87873e-24	0.250716	7.01701e-20	c4	TMEM208
5.08052e-24	0.222687	9.19117e-20	c4	APOBEC3G
5.90813e-24	0.233946	1.06884e-19	c4	LYPLA2
8.2617e-24	0.309222	1.49462e-19	c4	BAG1
9.07176e-24	0.225013	1.64117e-19	c4	ERCC1
9.37505e-24	0.220904	1.69604e-19	c4	SINHCAF
9.47141e-24	0.359732	1.71347e-19	c4	LCP2
1.50546e-23	0.269518	2.72353e-19	c4	NSMCE1
1.56147e-23	0.231047	2.82485e-19	c4	MRPS12
1.62853e-23	0.282277	2.94617e-19	c4	GTF2I
2.02967e-23	0.246279	3.67187e-19	c4	FKBP2
2.1446e-23	0.282282	3.87979e-19	c4	C19orf24
2.31411e-23	0.231736	4.18646e-19	c4	STIP1
2.55315e-23	0.280209	4.61891e-19	c4	FAM136A
2.96557e-23	0.320249	5.36502e-19	c4	SNU13
3.35396e-23	0.347999	6.06765e-19	c4	LIMS1
3.36358e-23	0.38285	6.08505e-19	c4	TAGLN2
3.44069e-23	0.297218	6.22455e-19	c4	OSTC
3.49974e-23	0.28717	6.33138e-19	c4	EIF1AX
4.45505e-23	0.255602	8.05962e-19	c4	GART
4.47483e-23	0.327588	8.09542e-19	c4	BANF1
4.54174e-23	0.314476	8.21647e-19	c4	SNRPF
4.65376e-23	0.224353	8.41912e-19	c4	PRDX3
4.66416e-23	0.311795	8.43792e-19	c4	BST2
4.75581e-23	0.262967	8.60374e-19	c4	MYL6B
4.81209e-23	0.2123	8.70555e-19	c4	WDR46
5.45262e-23	0.359837	9.86433e-19	c4	SLC7A5
6.11131e-23	0.240732	1.1056e-18	c4	POLD2
6.55226e-23	0.276082	1.18537e-18	c4	NDUFAF3
7.69137e-23	0.234241	1.39144e-18	c4	REXO2
8.36441e-23	0.237844	1.51321e-18	c4	RCC2
1.30241e-22	0.30285	2.35619e-18	c4	CALM2
1.52965e-22	0.207916	2.76729e-18	c4	AAMP
1.55104e-22	0.313552	2.80599e-18	c4	ITPR2
1.55239e-22	0.333554	2.80843e-18	c4	NFKB1
1.56812e-22	0.277769	2.83689e-18	c4	PSMA4
1.63311e-22	0.227557	2.95447e-18	c4	TXNL1
1.76384e-22	0.312573	3.19096e-18	c4	RTRAF
1.78237e-22	0.242789	3.22449e-18	c4	FMC1
1.98386e-22	0.328681	3.589e-18	c4	ITGAE
2.24394e-22	0.200636	4.05951e-18	c4	TXNDC17
2.63297e-22	0.272109	4.7633e-18	c4	HDAC2
3.33063e-22	0.221209	6.02544e-18	c4	ENY2
3.87518e-22	0.215001	7.01059e-18	c4	CCDC50
4.01735e-22	0.211657	7.26778e-18	c4	VASP
4.45927e-22	0.256208	8.06727e-18	c4	JARID2
5.67963e-22	0.263171	1.0275e-17	c4	MRPS24
6.39854e-22	0.225172	1.15756e-17	c4	SDF4
7.9271e-22	0.270836	1.43409e-17	c4	DBN1
1.10832e-21	0.271115	2.00505e-17	c4	HNRNPR
1.26685e-21	0.276662	2.29186e-17	c4	DKC1
1.28765e-21	0.230771	2.32948e-17	c4	UBE2N
1.66078e-21	0.274584	3.00452e-17	c4	PSMD8
1.66665e-21	0.293181	3.01514e-17	c4	ADSS
1.81154e-21	0.214339	3.27725e-17	c4	LRPPRC
2.05896e-21	0.346764	3.72487e-17	c4	PKIA
2.33387e-21	0.331907	4.2222e-17	c4	COX6C
2.72128e-21	0.2001	4.92306e-17	c4	WDR43
2.72358e-21	0.276275	4.92723e-17	c4	MRPS21
2.81566e-21	0.208376	5.09381e-17	c4	LAMTOR1
3.48447e-21	0.271434	6.30375e-17	c4	VDAC2
3.7144e-21	0.239863	6.71972e-17	c4	RAD23B
3.71969e-21	0.201962	6.7293e-17	c4	NIT2
3.85452e-21	0.36567	6.97322e-17	c4	PPIB
4.0085e-21	0.213633	7.25177e-17	c4	DNAAF2
4.6272e-21	0.208579	8.37106e-17	c4	C1orf43
6.20036e-21	0.276066	1.12171e-16	c4	SEM1
6.58678e-21	0.226787	1.19161e-16	c4	ATP1B3
6.95154e-21	0.216975	1.2576e-16	c4	HMGB3
8.09428e-21	0.440612	1.46434e-16	c4	PSIP1
9.96246e-21	0.219759	1.80231e-16	c4	USP10
9.99336e-21	0.216441	1.8079e-16	c4	LAMTOR5
1.08123e-20	0.239132	1.95606e-16	c4	SMARCB1
1.16089e-20	0.336087	2.10017e-16	c4	PGK1
1.22236e-20	0.365828	2.21137e-16	c4	NDUFA13
1.25253e-20	0.222537	2.26594e-16	c4	LAP3
1.25457e-20	0.300792	2.26964e-16	c4	PSMB6
1.51492e-20	0.218366	2.74064e-16	c4	MTX2
1.54188e-20	0.248019	2.78941e-16	c4	CCDC124
1.5807e-20	0.22159	2.85964e-16	c4	PSMB2
1.97795e-20	0.288299	3.5783e-16	c4	CCT4
2.07528e-20	0.215418	3.7544e-16	c4	UQCRC1
2.18634e-20	0.236201	3.95531e-16	c4	DNAJC2
2.19352e-20	0.217393	3.9683e-16	c4	SDHC
2.21654e-20	0.235527	4.00994e-16	c4	MYDGF
2.53809e-20	0.206409	4.59166e-16	c4	CD320
2.83274e-20	0.216726	5.12472e-16	c4	IMP4
2.98148e-20	0.267388	5.39379e-16	c4	EIF3I
3.35969e-20	0.218652	6.07802e-16	c4	ABCF1
3.39321e-20	0.233014	6.13866e-16	c4	SMARCC1
3.45554e-20	0.218501	6.25142e-16	c4	EIF3A
3.95845e-20	0.223397	7.16124e-16	c4	DMAC1
4.19177e-20	0.211996	7.58333e-16	c4	CHD4
4.30507e-20	0.301583	7.7883e-16	c4	RPL4
4.76567e-20	0.282167	8.62158e-16	c4	CD5
5.41341e-20	0.246446	9.79339e-16	c4	CCT8
5.8905e-20	0.231691	1.06565e-15	c4	NIFK
7.634e-20	0.255216	1.38107e-15	c4	GPI
1.05016e-19	0.30315	1.89984e-15	c4	RPL7
1.15785e-19	0.268421	2.09466e-15	c4	MAGED2
1.18429e-19	0.205581	2.14251e-15	c4	MANF
1.22971e-19	0.27293	2.22468e-15	c4	PSMA6
1.37938e-19	0.348168	2.49544e-15	c4	PSME2
1.39229e-19	0.240221	2.51878e-15	c4	CDK2AP1
1.3964e-19	0.2133	2.52623e-15	c4	COA3
1.56729e-19	0.32269	2.83539e-15	c4	SERBP1
1.80276e-19	0.260175	3.26138e-15	c4	RAB32
1.80639e-19	0.203991	3.26795e-15	c4	POLR2H
2.03308e-19	0.223392	3.67805e-15	c4	HSBP1
2.2785e-19	0.219466	4.12203e-15	c4	VPS25
2.30932e-19	0.202521	4.17778e-15	c4	PTOV1
3.29023e-19	0.228411	5.95236e-15	c4	C19orf48
3.34409e-19	0.241362	6.04979e-15	c4	TOMM22
4.40897e-19	0.22261	7.97626e-15	c4	SRP9
5.22221e-19	0.259961	9.44751e-15	c4	ATP5ME
5.82724e-19	0.300487	1.05421e-14	c4	LGALS9
6.03826e-19	0.291405	1.09238e-14	c4	HNRNPK
6.06013e-19	0.29253	1.09634e-14	c4	RPS17
6.36094e-19	0.323877	1.15076e-14	c4	POLR2L
6.49511e-19	0.286166	1.17503e-14	c4	NDUFS6
6.88314e-19	0.207073	1.24523e-14	c4	SNRPA
7.15639e-19	0.287015	1.29466e-14	c4	SRSF9
7.67111e-19	0.201857	1.38778e-14	c4	PSMA1
1.03748e-18	0.20343	1.87691e-14	c4	CKS2
1.14822e-18	0.275977	2.07725e-14	c4	CSNK2B
1.35191e-18	0.228158	2.44575e-14	c4	EIF4H
1.42052e-18	0.255658	2.56986e-14	c4	METTL26
1.58268e-18	0.266871	2.86322e-14	c4	NDUFA11
1.59735e-18	0.226916	2.88976e-14	c4	COPE
1.84223e-18	0.231774	3.33278e-14	c4	FIS1
2.08257e-18	0.222136	3.76757e-14	c4	CHMP2A
2.40339e-18	0.283238	4.34798e-14	c4	COX5B
2.44152e-18	0.217119	4.41696e-14	c4	TOP1
2.50359e-18	0.227227	4.52924e-14	c4	HNRNPLL
2.53915e-18	0.231243	4.59357e-14	c4	CTSC
3.37551e-18	0.21074	6.10663e-14	c4	ITPA
3.43909e-18	0.275493	6.22166e-14	c4	NDUFB4
4.2588e-18	0.213941	7.7046e-14	c4	HSF1
4.85079e-18	0.261523	8.77557e-14	c4	PSMB3
4.97974e-18	0.267509	9.00884e-14	c4	SUMO2
5.10692e-18	0.20677	9.23893e-14	c4	EIF1B
5.98675e-18	0.238698	1.08306e-13	c4	COX7B
6.10465e-18	0.258112	1.10439e-13	c4	EFHC1
6.52327e-18	0.266271	1.18012e-13	c4	ROMO1
6.54522e-18	0.215108	1.1841e-13	c4	MRPL51
7.77591e-18	0.20231	1.40674e-13	c4	MRPL52
8.80645e-18	0.201045	1.59317e-13	c4	DARS
1.05681e-17	0.247164	1.91188e-13	c4	NUDC
1.12538e-17	0.377225	2.03592e-13	c4	MAL
1.22078e-17	0.24936	2.20851e-13	c4	ATP5F1A
1.31392e-17	0.241202	2.377e-13	c4	SDF2L1
1.44083e-17	0.219026	2.60661e-13	c4	XRCC6
1.46377e-17	0.212998	2.6481e-13	c4	FBL
1.67217e-17	0.22124	3.02513e-13	c4	NOP10
1.98496e-17	0.206077	3.59099e-13	c4	PPP4R2
2.03198e-17	0.239245	3.67605e-13	c4	ELOVL5
2.18909e-17	0.233577	3.96027e-13	c4	TKT
2.33937e-17	0.308595	4.23215e-13	c4	SEC61B
2.38509e-17	0.287703	4.31487e-13	c4	ATP5MD
2.40528e-17	0.25193	4.35139e-13	c4	PRELID1
2.45363e-17	0.220371	4.43886e-13	c4	NDUFC2
2.64135e-17	0.250632	4.77847e-13	c4	BRK1
2.72844e-17	0.463852	4.93601e-13	c4	S100A10
3.49049e-17	0.203521	6.31464e-13	c4	RALBP1
3.80126e-17	0.234593	6.87686e-13	c4	RBX1
4.01576e-17	0.349234	7.26492e-13	c4	HSPA8
4.02951e-17	0.286751	7.28979e-13	c4	ABRACL
4.05923e-17	0.240834	7.34355e-13	c4	C17orf49
5.56916e-17	0.21342	1.00752e-12	c4	TOMM5
5.73844e-17	0.258977	1.03814e-12	c4	HMGN1
6.19126e-17	0.206298	1.12006e-12	c4	LARS
6.22848e-17	0.237432	1.12679e-12	c4	GSTP1
9.50801e-17	0.235331	1.72009e-12	c4	RBM17
9.72728e-17	0.584943	1.75976e-12	c4	SMC4
1.01911e-16	0.211583	1.84366e-12	c4	CPNE1
1.23887e-16	0.23415	2.24124e-12	c4	UBE2I
1.31015e-16	0.239974	2.3702e-12	c4	SSBP1
1.48023e-16	0.214206	2.67788e-12	c4	TOMM20
1.71512e-16	0.244565	3.10283e-12	c4	PGLS
1.81993e-16	0.212096	3.29244e-12	c4	PDHA1
1.83722e-16	0.229255	3.32371e-12	c4	GSPT1
1.95343e-16	0.45292	3.53395e-12	c4	CRTAM
2.44228e-16	0.284391	4.41834e-12	c4	MINOS1
2.67559e-16	0.237753	4.84041e-12	c4	TTC1
3.66672e-16	0.259259	6.63346e-12	c4	SNRPG
3.90141e-16	0.240805	7.05804e-12	c4	HNRNPC
4.85488e-16	0.258205	8.78297e-12	c4	CLIC1
4.93155e-16	0.288173	8.92167e-12	c4	STAT1
5.33904e-16	0.20323	9.65885e-12	c4	DIMT1
5.36354e-16	0.258564	9.70319e-12	c4	COX6A1
9.75074e-16	0.253211	1.76401e-11	c4	PDIA3
1.05354e-15	0.200452	1.90595e-11	c4	JTB
1.07762e-15	0.224302	1.94953e-11	c4	TAF1D
1.1801e-15	0.24802	2.13491e-11	c4	LSM7
1.4848e-15	0.24829	2.68615e-11	c4	SSR4
2.23501e-15	0.231675	4.04337e-11	c4	POMP
2.80714e-15	0.220685	5.0784e-11	c4	PRPF19
4.11181e-15	0.203264	7.43867e-11	c4	UQCRQ
4.27604e-15	0.227178	7.73578e-11	c4	GDI2
4.34077e-15	0.221739	7.85289e-11	c4	TMEM258
6.48697e-15	0.249561	1.17356e-10	c4	TFDP2
6.64736e-15	0.397064	1.20257e-10	c4	REL
6.82426e-15	0.204523	1.23458e-10	c4	RAP1A
8.42725e-15	0.217577	1.52457e-10	c4	HNRNPA3
8.4692e-15	0.317167	1.53216e-10	c4	PSMA2
1.41936e-14	0.201115	2.56776e-10	c4	SEC61G
1.4575e-14	0.221706	2.63676e-10	c4	ATP5MC2
1.68942e-14	0.203824	3.05633e-10	c4	ADSL
1.94935e-14	0.236624	3.52656e-10	c4	PDIA4
4.102e-14	0.224311	7.42093e-10	c4	C19orf53
4.10444e-14	0.209012	7.42535e-10	c4	CDCA7
5.10047e-14	0.361568	9.22725e-10	c4	IL2RG
7.40935e-14	0.226956	1.34042e-09	c4	SRSF2
7.64711e-14	0.202789	1.38344e-09	c4	NRIP1
8.28424e-14	0.229109	1.4987e-09	c4	TMBIM6
1.07119e-13	0.200351	1.93789e-09	c4	ATXN10
1.20204e-13	0.232897	2.17462e-09	c4	ELOB
1.20667e-13	0.205437	2.18298e-09	c4	ATP5F1D
6.10851e-13	0.204901	1.10509e-08	c4	IPO7
6.1617e-13	0.217235	1.11471e-08	c4	COX7A2
6.52477e-13	0.241894	1.1804e-08	c4	SET
7.66074e-13	0.219026	1.3859e-08	c4	SELENOH
7.91622e-13	0.202147	1.43212e-08	c4	MRPS34
1.00531e-12	0.200153	1.81871e-08	c4	APRT
1.03458e-12	0.205286	1.87165e-08	c4	ODC1
1.08193e-12	0.262358	1.95731e-08	c4	ELF1
1.97226e-12	0.209114	3.56801e-08	c4	NDUFA4
2.41569e-12	0.202504	4.37022e-08	c4	PRDX5
2.82678e-12	0.225069	5.11393e-08	c4	NDUFS5
5.79073e-12	0.229435	1.0476e-07	c4	RBM3
8.03722e-12	0.201903	1.45401e-07	c4	EIF3E
2.96186e-11	0.21358	5.3583e-07	c4	PCBP1
3.68983e-11	0.246036	6.67526e-07	c4	TAGAP
4.41214e-11	0.215949	7.98201e-07	c4	TTN
4.93261e-11	0.204161	8.92358e-07	c4	UBB
8.18545e-11	0.245362	1.48083e-06	c4	ZFP36L1
8.64479e-10	0.305612	1.56393e-05	c4	ITM2A
1.22044e-07	0.225891	0.0022079	c4	CD99
1.68797e-07	0.302144	0.00305371	c4	BACH2
1.43387e-06	0.267289	0.0259402	c4	HSPA5
0	2.10519	0	c5	CD1A
0	1.86623	0	c5	CD1B
5.43968e-270	2.0312	9.84092e-266	c5	CD1E
1.53322e-217	1.23222	2.77374e-213	c5	CD1C
1.77658e-180	0.818362	3.21401e-176	c5	HPGDS
1.31362e-150	1.18083	2.37647e-146	c5	STMN1
4.7756e-147	1.37343	8.63953e-143	c5	SMPD3
1.23013e-135	1.12664	2.22542e-131	c5	CASC15
7.93537e-131	1.08338	1.43559e-126	c5	DNTT
1.59438e-127	1.24022	2.8844e-123	c5	TFDP2
4.82434e-124	1.02162	8.72771e-120	c5	ADA
1.57394e-115	1.27167	2.84742e-111	c5	AC084033.3
5.33801e-111	0.832985	9.65699e-107	c5	HNRNPA1
1.16508e-109	1.15568	2.10775e-105	c5	ITGA4
5.71171e-98	0.7255	1.03331e-93	c5	AEBP1
3.93836e-91	0.708373	7.12488e-87	c5	UBXN10-AS1
2.24224e-89	0.859343	4.05644e-85	c5	SH2D1A
4.3618e-88	0.911527	7.89093e-84	c5	AL138899.1
7.82805e-86	0.934539	1.41617e-81	c5	ADAM10
2.06446e-85	0.908742	3.73481e-81	c5	NREP
8.81782e-83	0.933306	1.59523e-78	c5	MARCKSL1
4.77481e-81	0.705669	8.63811e-77	c5	MYB
4.97661e-80	0.641888	9.00318e-76	c5	PPIA
2.09504e-74	0.922163	3.79014e-70	c5	GATA3
2.74012e-73	0.667453	4.95715e-69	c5	LZTFL1
5.12322e-68	0.570143	9.26841e-64	c5	GLRX
5.54254e-67	0.838679	1.0027e-62	c5	MAD1L1
9.88274e-66	0.697537	1.78789e-61	c5	MYL6B
1.04432e-65	0.682032	1.88928e-61	c5	ANXA1
1.76492e-65	0.836891	3.19292e-61	c5	TOX2
2.16661e-63	0.741719	3.91962e-59	c5	LINC01307
5.06657e-62	0.751631	9.16593e-58	c5	CDK6
7.91688e-61	1.03285	1.43224e-56	c5	FXYD2
1.19905e-60	0.618412	2.1692e-56	c5	SMIM24
4.13255e-60	0.693986	7.47619e-56	c5	MIR181A1HG
2.58147e-59	0.644926	4.67014e-55	c5	TPM4
3.26235e-59	0.601792	5.90191e-55	c5	MLLT11
4.4521e-59	0.716472	8.05429e-55	c5	IDH2
9.23617e-59	0.704208	1.67092e-54	c5	GSTP1
1.07679e-58	0.529284	1.94803e-54	c5	PCBP2
1.54606e-57	0.788395	2.79698e-53	c5	MZB1
9.97696e-57	1.09608	1.80493e-52	c5	GIHCG
1.08848e-56	0.393426	1.96917e-52	c5	QPRT
2.61527e-56	0.414091	4.73129e-52	c5	GNA15
6.49963e-56	0.668962	1.17585e-51	c5	GLUL
1.6942e-54	0.612434	3.06498e-50	c5	DDAH2
2.27546e-54	0.646245	4.11654e-50	c5	AIF1
1.22044e-53	0.505722	2.20791e-49	c5	PLIN2
2.56281e-53	0.521686	4.63637e-49	c5	COX7C
2.75525e-51	0.504901	4.98452e-47	c5	ATP5MC2
3.24126e-51	0.582893	5.86376e-47	c5	RNASEH2B
4.81663e-51	0.473104	8.71376e-47	c5	TIMP1
7.37479e-50	0.554813	1.33417e-45	c5	SIT1
1.40317e-49	0.420268	2.53847e-45	c5	TMEM173
3.2787e-49	0.649739	5.9315e-45	c5	FYB1
4.76268e-49	0.550087	8.61617e-45	c5	ZNRF1
1.17013e-48	0.553565	2.11687e-44	c5	SLC25A5
1.52541e-48	0.714046	2.75963e-44	c5	ALOX5AP
6.60898e-48	0.648833	1.19563e-43	c5	SNRPF
2.44477e-47	0.430094	4.42284e-43	c5	CCDC88A
5.10697e-47	0.541438	9.23903e-43	c5	LDHB
6.0722e-47	0.587227	1.09852e-42	c5	NDUFB4
6.19356e-47	0.476274	1.12048e-42	c5	ATP5MG
2.39668e-46	0.440892	4.33584e-42	c5	TUBB
2.52517e-46	0.492403	4.56828e-42	c5	LAIR1
3.4496e-46	0.604747	6.24068e-42	c5	ATP5F1B
9.81688e-46	0.608343	1.77597e-41	c5	SLC25A3
1.25347e-45	0.515263	2.26766e-41	c5	DECR1
1.39535e-45	0.520728	2.52432e-41	c5	SUMO2
8.87865e-45	0.593592	1.60624e-40	c5	SOX4
1.13027e-44	0.686211	2.04477e-40	c5	RCBTB2
1.73571e-44	0.52078	3.14008e-40	c5	YWHAE
1.8244e-44	0.55904	3.30051e-40	c5	RTRAF
2.13735e-44	0.606495	3.86668e-40	c5	ATP5F1A
2.72595e-44	0.482581	4.93152e-40	c5	SRP14
4.23042e-44	0.427422	7.65325e-40	c5	GRAP2
4.42991e-44	0.611482	8.01416e-40	c5	SLC44A1
1.03312e-43	0.549169	1.86902e-39	c5	CCR9
1.21363e-43	0.429826	2.19558e-39	c5	PFDN4
1.56349e-43	0.779462	2.8285e-39	c5	LEF1
3.107e-43	0.41691	5.62088e-39	c5	HMGB3
8.32327e-43	0.459049	1.50576e-38	c5	BTF3
1.46737e-42	0.518033	2.65461e-38	c5	COX7A2
4.68679e-42	0.532975	8.47887e-38	c5	UQCRB
4.16501e-40	0.495675	7.53492e-36	c5	HMGN1
9.51738e-40	0.540254	1.72179e-35	c5	H2AFV
1.23311e-39	0.352563	2.23082e-35	c5	MPP1
1.50301e-39	0.365047	2.71909e-35	c5	BCAT1
3.82424e-39	0.500041	6.91843e-35	c5	PAFAH1B3
5.35201e-39	0.357548	9.68231e-35	c5	MFHAS1
1.41866e-38	0.45652	2.5665e-34	c5	TXN
2.22323e-38	0.438949	4.02204e-34	c5	CD28
2.54718e-38	0.39166	4.6081e-34	c5	NMT2
3.21221e-38	0.38108	5.8112e-34	c5	HIVEP3
1.10898e-37	0.500593	2.00625e-33	c5	SUB1
2.97638e-37	0.436243	5.38457e-33	c5	MINDY2
5.28099e-37	0.432346	9.55384e-33	c5	NPM1
1.21257e-36	0.477528	2.19366e-32	c5	CARHSP1
2.4673e-36	0.365655	4.4636e-32	c5	SFT2D1
2.63113e-36	0.482376	4.75997e-32	c5	TXNL1
2.92223e-36	0.438801	5.2866e-32	c5	GMFG
4.05371e-36	0.509335	7.33357e-32	c5	SNRPE
4.49762e-36	0.439594	8.13664e-32	c5	CD99
5.18188e-36	0.469644	9.37453e-32	c5	NDUFB5
1.19922e-35	0.482818	2.16951e-31	c5	LPXN
1.80775e-35	0.494646	3.2704e-31	c5	SLC25A6
2.49561e-35	0.51789	4.51481e-31	c5	SRP9
2.53694e-35	0.482218	4.58958e-31	c5	EIF3F
2.90386e-35	0.454626	5.25337e-31	c5	MRPL16
3.88952e-35	0.392767	7.03653e-31	c5	CALCOCO2
9.96291e-35	0.427391	1.80239e-30	c5	PGD
8.9343e-34	0.493092	1.6163e-29	c5	TMEM256
1.36296e-33	0.476134	2.46573e-29	c5	HDAC2
2.84564e-33	0.404458	5.14805e-29	c5	RNF130
3.25207e-33	0.239427	5.88333e-29	c5	SLC39A8
3.47781e-33	0.470039	6.29171e-29	c5	PFDN1
5.96717e-33	0.469803	1.07952e-28	c5	APEX1
7.65705e-33	0.405187	1.38524e-28	c5	VAT1
8.45717e-33	0.462804	1.52999e-28	c5	ILF2
1.08385e-32	0.465458	1.96079e-28	c5	COX5A
2.02858e-32	0.469474	3.66991e-28	c5	HNRNPC
2.94171e-32	0.418112	5.32184e-28	c5	TESPA1
3.31396e-32	0.42126	5.99529e-28	c5	SELL
3.49957e-32	0.443124	6.33108e-28	c5	PYCARD
3.90968e-32	0.405171	7.07299e-28	c5	RASGRP1
6.44186e-32	0.439592	1.1654e-27	c5	CCT8
1.23122e-31	0.520531	2.22741e-27	c5	NONO
1.59232e-31	0.493456	2.88066e-27	c5	IGBP1
1.82614e-31	0.455372	3.30367e-27	c5	DSTN
3.24782e-31	0.441432	5.87564e-27	c5	ST13
4.90692e-31	0.399211	8.8771e-27	c5	CDK2AP1
5.01933e-31	0.403606	9.08047e-27	c5	LIMS1
5.33305e-31	0.423413	9.64803e-27	c5	FLOT1
7.88005e-31	0.340683	1.42558e-26	c5	CAPRIN1
8.51922e-31	0.473737	1.54121e-26	c5	BRK1
1.29532e-30	0.461691	2.34336e-26	c5	ATP5PB
1.39548e-30	0.416345	2.52457e-26	c5	METTL9
1.44897e-30	0.449845	2.62133e-26	c5	UQCRH
1.52941e-30	0.432927	2.76686e-26	c5	NDUFA4
1.65954e-30	0.367259	3.00228e-26	c5	S100A11
2.97674e-30	0.348691	5.38522e-26	c5	PTEN
3.10525e-30	0.449612	5.61771e-26	c5	PSMA4
3.23179e-30	0.452088	5.84664e-26	c5	NAP1L1
3.27707e-30	0.431232	5.92855e-26	c5	SEM1
6.4734e-30	0.4315	1.1711e-25	c5	YWHAQ
8.16472e-30	0.315138	1.47708e-25	c5	TOP1MT
8.43528e-30	0.390993	1.52603e-25	c5	SMIM26
2.44034e-29	0.348048	4.41481e-25	c5	TATDN1
2.78608e-29	0.311989	5.0403e-25	c5	AKR1C3
3.03871e-29	0.400459	5.49732e-25	c5	ELOVL5
3.64548e-29	0.426086	6.59504e-25	c5	SMDT1
4.68436e-29	0.405435	8.47448e-25	c5	MT1X
8.12711e-29	0.366619	1.47028e-24	c5	CD38
1.54803e-28	0.442377	2.80055e-24	c5	ATP5F1C
1.5976e-28	0.43457	2.89023e-24	c5	ATP5PF
1.67839e-28	0.343262	3.03638e-24	c5	PELI2
1.82341e-28	0.344247	3.29873e-24	c5	CHCHD5
4.04866e-28	0.41908	7.32443e-24	c5	SIVA1
4.15068e-28	0.379602	7.509e-24	c5	RPAIN
5.73153e-28	0.383497	1.03689e-23	c5	RPL31
6.5473e-28	0.409514	1.18447e-23	c5	OLA1
7.40594e-28	0.397825	1.33981e-23	c5	SEC61B
7.60256e-28	0.349121	1.37538e-23	c5	PSMD4
7.6845e-28	0.410682	1.3902e-23	c5	EIF3M
9.14528e-28	0.43414	1.65447e-23	c5	RBBP4
1.192e-27	0.382871	2.15645e-23	c5	MRPL52
1.22385e-27	0.446012	2.21406e-23	c5	PHB2
1.66208e-27	0.281898	3.00686e-23	c5	SMARCD1
1.71163e-27	0.40235	3.0965e-23	c5	SNHG8
1.93126e-27	0.365605	3.49385e-23	c5	SPTBN1
2.38766e-27	0.450578	4.31952e-23	c5	CALM2
3.46852e-27	0.377891	6.2749e-23	c5	CHCHD2
4.57314e-27	0.338888	8.27327e-23	c5	CNIH1
5.68188e-27	0.382506	1.02791e-22	c5	NDUFB3
7.38177e-27	0.352798	1.33544e-22	c5	POMP
8.08928e-27	0.396889	1.46343e-22	c5	SRSF9
8.90354e-27	0.344998	1.61074e-22	c5	KIF3A
1.38352e-26	0.327582	2.50293e-22	c5	NTPCR
1.44906e-26	0.474605	2.62149e-22	c5	CD247
1.71826e-26	0.320293	3.1085e-22	c5	NDUFAB1
1.85242e-26	0.29276	3.35122e-22	c5	ANKRD10
2.26134e-26	0.344064	4.09098e-22	c5	DNAJC15
2.70972e-26	0.390368	4.90215e-22	c5	HNRNPA3
2.86042e-26	0.410887	5.17478e-22	c5	GNG5
3.09943e-26	0.413066	5.60717e-22	c5	ARID5B
3.55253e-26	0.302155	6.42689e-22	c5	RUNX1
5.34322e-26	0.30562	9.66641e-22	c5	NIPSNAP1
5.3852e-26	0.371393	9.74236e-22	c5	YWHAH
6.50211e-26	0.273827	1.1763e-21	c5	H2AFZ
6.51054e-26	0.335077	1.17782e-21	c5	DBN1
1.34488e-25	0.395134	2.43302e-21	c5	SF3B6
1.48585e-25	0.376683	2.68804e-21	c5	NDUFA1
1.95821e-25	0.402756	3.5426e-21	c5	ABRACL
2.40101e-25	0.369524	4.34367e-21	c5	SEC61G
2.75072e-25	0.345712	4.97633e-21	c5	COMMD3
2.85128e-25	0.318094	5.15824e-21	c5	PSMA6
2.96834e-25	0.365973	5.37002e-21	c5	KHDRBS1
3.01223e-25	0.393827	5.44942e-21	c5	STAT5A
3.11236e-25	0.298718	5.63057e-21	c5	RAB32
3.2521e-25	0.32285	5.88337e-21	c5	PIN4
4.54499e-25	0.382323	8.22234e-21	c5	AL133415.1
4.56414e-25	0.425209	8.25699e-21	c5	AQP3
5.20615e-25	0.377764	9.41844e-21	c5	MMADHC
5.70906e-25	0.357417	1.03283e-20	c5	RBMX
5.86152e-25	0.300314	1.06041e-20	c5	NDUFS4
6.04365e-25	0.301808	1.09336e-20	c5	ACTR1A
6.23467e-25	0.319169	1.12791e-20	c5	EIF2A
6.92883e-25	0.380202	1.25349e-20	c5	LAMTOR4
7.9754e-25	0.335047	1.44283e-20	c5	TOP1
1.03737e-24	0.316065	1.8767e-20	c5	URM1
1.08141e-24	0.389749	1.95638e-20	c5	NDUFS5
1.13709e-24	0.300455	2.05712e-20	c5	GLRX3
1.46485e-24	0.319545	2.65007e-20	c5	LSM5
1.51124e-24	0.272899	2.73399e-20	c5	MYO1G
1.59348e-24	0.410685	2.88277e-20	c5	RSL24D1
1.63555e-24	0.360735	2.95887e-20	c5	METAP2
1.80755e-24	0.339062	3.27005e-20	c5	PTRHD1
2.82505e-24	0.297379	5.11081e-20	c5	HEBP2
3.43054e-24	0.256063	6.20619e-20	c5	EXOC4
4.08637e-24	0.312392	7.39265e-20	c5	ZMAT2
4.16846e-24	0.395522	7.54117e-20	c5	COX8A
4.63256e-24	0.359123	8.38076e-20	c5	COX6B1
4.70678e-24	0.330341	8.51504e-20	c5	TPGS2
5.62895e-24	0.400943	1.01833e-19	c5	TAF9
1.17855e-23	0.335762	2.13211e-19	c5	PLEKHA5
1.29302e-23	0.318917	2.33919e-19	c5	SMARCE1
1.3932e-23	0.364661	2.52044e-19	c5	ATP5MC3
1.61115e-23	0.319908	2.91474e-19	c5	LAMTOR2
1.7608e-23	0.348826	3.18546e-19	c5	SELENOH
2.08966e-23	0.25463	3.7804e-19	c5	RUFY3
2.19299e-23	0.361195	3.96733e-19	c5	ATP5MD
2.41511e-23	0.340854	4.36917e-19	c5	BEX3
2.79446e-23	0.345628	5.05545e-19	c5	JPT1
3.58015e-23	0.337174	6.47684e-19	c5	LDLRAD4
3.80473e-23	0.383507	6.88314e-19	c5	SH3BGRL
4.11474e-23	0.366692	7.44397e-19	c5	COX6A1
4.37054e-23	0.326849	7.90675e-19	c5	LSM2
7.03602e-23	0.295622	1.27289e-18	c5	RPS26
7.79549e-23	0.281742	1.41028e-18	c5	DDA1
1.3364e-22	0.320852	2.41767e-18	c5	MPC2
1.4265e-22	0.257978	2.58068e-18	c5	MRPL47
1.85001e-22	0.424184	3.34685e-18	c5	TCF7
1.9391e-22	0.288586	3.50802e-18	c5	KDM5B
2.23478e-22	0.402902	4.04294e-18	c5	EIF3H
2.50641e-22	0.410092	4.53435e-18	c5	EIF4A1
2.52171e-22	0.350421	4.56203e-18	c5	RHOC
2.99362e-22	0.344016	5.41576e-18	c5	EIF3E
3.23027e-22	0.272441	5.84388e-18	c5	TSPO
4.17446e-22	0.281544	7.55202e-18	c5	HADHA
5.04619e-22	0.286004	9.12906e-18	c5	CAT
5.19183e-22	0.258873	9.39254e-18	c5	MAD2L2
5.36479e-22	0.352177	9.70545e-18	c5	EIF4G2
8.21767e-22	0.315569	1.48666e-17	c5	CCDC90B
8.62243e-22	0.36463	1.55988e-17	c5	PPA1
8.76836e-22	0.376187	1.58628e-17	c5	EIF3L
8.92438e-22	0.282174	1.61451e-17	c5	CBX1
1.07739e-21	0.306919	1.9491e-17	c5	ESD
1.09212e-21	0.253242	1.97575e-17	c5	CEP63
1.14555e-21	0.287271	2.07241e-17	c5	SLAMF1
1.15558e-21	0.282986	2.09056e-17	c5	ZSCAN16-AS1
1.18417e-21	0.301989	2.14227e-17	c5	PRELID3B
1.30325e-21	0.33321	2.35771e-17	c5	LGALS9
1.35329e-21	0.309479	2.44823e-17	c5	TPRKB
1.4522e-21	0.34774	2.62718e-17	c5	RPL7
1.61233e-21	0.283008	2.91687e-17	c5	CACNA1C-AS1
2.11143e-21	0.24794	3.8198e-17	c5	HSBP1
2.42631e-21	0.273918	4.38944e-17	c5	ADH5
2.48804e-21	0.299352	4.50112e-17	c5	PRKCB
3.08541e-21	0.406549	5.58182e-17	c5	PRMT7
3.29531e-21	0.29231	5.96154e-17	c5	NDFIP1
3.36306e-21	0.227747	6.08411e-17	c5	ERGIC1
3.41134e-21	0.276072	6.17146e-17	c5	MRPS36
3.44054e-21	0.326955	6.22427e-17	c5	GRSF1
3.63619e-21	0.269485	6.57823e-17	c5	FKBP3
3.98855e-21	0.323007	7.21569e-17	c5	SNRPA
4.05894e-21	0.247811	7.34303e-17	c5	CHD3
4.10326e-21	0.383409	7.42321e-17	c5	RGS10
4.14426e-21	0.310123	7.49739e-17	c5	PSMB2
4.52379e-21	0.32649	8.18399e-17	c5	PRDX2
4.52948e-21	0.223095	8.19428e-17	c5	COPS8
5.63025e-21	0.336277	1.01857e-16	c5	SRSF3
5.67223e-21	0.271206	1.02616e-16	c5	TMA7
6.38926e-21	0.32774	1.15588e-16	c5	CLIC1
6.61623e-21	0.336961	1.19694e-16	c5	ARPC2
7.12179e-21	0.302513	1.2884e-16	c5	HNRNPM
7.53653e-21	0.234696	1.36343e-16	c5	COMT
7.5496e-21	0.234912	1.3658e-16	c5	AK6
7.63437e-21	0.286089	1.38113e-16	c5	SLIRP
9.59428e-21	0.251553	1.7357e-16	c5	MRPL3
9.61983e-21	0.342381	1.74032e-16	c5	DYNLL1
1.05235e-20	0.272653	1.90381e-16	c5	GPR174
1.09068e-20	0.203783	1.97315e-16	c5	XRCC1
1.1275e-20	0.264357	2.03975e-16	c5	PSMB7
1.26032e-20	0.356258	2.28004e-16	c5	NDUFB1
1.52963e-20	0.328857	2.76725e-16	c5	ZNF428
1.75162e-20	0.287259	3.16885e-16	c5	DCTN3
1.83707e-20	0.271644	3.32345e-16	c5	TALDO1
1.97689e-20	0.266055	3.57639e-16	c5	TXNDC17
2.23957e-20	0.288935	4.05161e-16	c5	FXR1
2.28347e-20	0.300577	4.13103e-16	c5	EIF4H
2.34565e-20	0.272702	4.24352e-16	c5	STOML2
2.45955e-20	0.22306	4.44957e-16	c5	CBX5
2.55172e-20	0.29992	4.61631e-16	c5	COX6C
2.63298e-20	0.265648	4.76332e-16	c5	MRPS24
3.70778e-20	0.374561	6.70774e-16	c5	H1FX
3.94008e-20	0.28479	7.12799e-16	c5	UBE2I
5.68623e-20	0.224782	1.0287e-15	c5	CAMLG
5.82579e-20	0.264511	1.05394e-15	c5	CCDC167
6.20012e-20	0.277415	1.12166e-15	c5	PLIN3
6.35905e-20	0.269863	1.15042e-15	c5	MRPL9
6.45701e-20	0.244859	1.16814e-15	c5	THOC7
6.58725e-20	0.23918	1.1917e-15	c5	ELP6
6.90668e-20	0.307398	1.24949e-15	c5	UQCRC2
7.72011e-20	0.271393	1.39665e-15	c5	TIMM17B
1.12248e-19	0.271221	2.03068e-15	c5	GRHPR
1.13365e-19	0.295023	2.05089e-15	c5	ATP6V1G1
1.27675e-19	0.245729	2.30976e-15	c5	ACSF3
1.30386e-19	0.351858	2.35882e-15	c5	HPGD
1.64829e-19	0.248616	2.98192e-15	c5	CHURC1
1.68278e-19	0.306689	3.04432e-15	c5	EEF2
1.68481e-19	0.263993	3.04799e-15	c5	APIP
1.82415e-19	0.296524	3.30007e-15	c5	CLNS1A
1.84722e-19	0.230153	3.34181e-15	c5	PRPF38A
2.06614e-19	0.271485	3.73786e-15	c5	ITGAE
2.15557e-19	0.330628	3.89964e-15	c5	PGM2L1
2.553e-19	0.208987	4.61864e-15	c5	PSMG2
2.60984e-19	0.248969	4.72147e-15	c5	CSNK1A1
2.77457e-19	0.305318	5.01948e-15	c5	JARID2
3.30965e-19	0.369702	5.98749e-15	c5	C8orf59
3.97291e-19	0.264437	7.18739e-15	c5	BCL7A
4.33452e-19	0.225203	7.84158e-15	c5	MSRB2
4.34098e-19	0.246745	7.85327e-15	c5	SMARCA4
4.58922e-19	0.302476	8.30236e-15	c5	UBXN1
5.69016e-19	0.276483	1.02941e-14	c5	HTATSF1
6.02124e-19	0.25662	1.0893e-14	c5	MRPS15
6.46119e-19	0.251657	1.16889e-14	c5	ATXN10
6.81833e-19	0.273215	1.2335e-14	c5	GTF2A2
8.046e-19	0.312234	1.4556e-14	c5	RAC1
8.62732e-19	0.21719	1.56077e-14	c5	AFF3
9.02556e-19	0.283913	1.63281e-14	c5	RCSD1
9.33374e-19	0.288478	1.68857e-14	c5	ZNRD1
9.77455e-19	0.326623	1.76831e-14	c5	TBCA
1.28576e-18	0.221044	2.32607e-14	c5	ARHGEF6
1.4108e-18	0.226938	2.55228e-14	c5	MAGED1
1.5407e-18	0.250374	2.78729e-14	c5	GALNT7
1.75113e-18	0.224013	3.16797e-14	c5	MED28
1.94686e-18	0.258541	3.52206e-14	c5	SCCPDH
2.07606e-18	0.229348	3.7558e-14	c5	PSMC4
2.25134e-18	0.245185	4.07291e-14	c5	PSMB4
2.36586e-18	0.230238	4.28009e-14	c5	IAH1
2.62726e-18	0.222492	4.75298e-14	c5	TADA3
3.58255e-18	0.298656	6.4812e-14	c5	BZW1
3.58697e-18	0.234008	6.48919e-14	c5	NDUFV2
4.00176e-18	0.200671	7.23958e-14	c5	NSD2
4.04471e-18	0.260412	7.31728e-14	c5	ECI2
4.10352e-18	0.26	7.42367e-14	c5	ZMIZ1
4.7491e-18	0.335563	8.59161e-14	c5	HSP90AA1
5.58148e-18	0.287597	1.00975e-13	c5	ALKBH7
5.95716e-18	0.264121	1.07771e-13	c5	CLTA
6.89308e-18	0.303302	1.24703e-13	c5	FAAP20
7.28318e-18	0.294982	1.3176e-13	c5	PSMB6
7.64263e-18	0.200763	1.38263e-13	c5	CEP170
7.92706e-18	0.254543	1.43408e-13	c5	SDHC
8.82765e-18	0.215948	1.59701e-13	c5	ATG3
8.95256e-18	0.23547	1.61961e-13	c5	VEZF1
9.56878e-18	0.287193	1.73109e-13	c5	PSMA5
9.70125e-18	0.278666	1.75505e-13	c5	CNOT7
9.80913e-18	0.296977	1.77457e-13	c5	AP2S1
1.04697e-17	0.281803	1.89408e-13	c5	MPG
1.29902e-17	0.282698	2.35005e-13	c5	SDCBP
1.31446e-17	0.209175	2.37799e-13	c5	PDCD5
1.33223e-17	0.237842	2.41014e-13	c5	HDDC2
1.41569e-17	0.287115	2.56112e-13	c5	TPGS1
1.47113e-17	0.281257	2.66142e-13	c5	ATP5MPL
1.49019e-17	0.243389	2.6959e-13	c5	ACADVL
1.95322e-17	0.307412	3.53357e-13	c5	POLR1D
2.17104e-17	0.222583	3.92762e-13	c5	MRPL37
2.57485e-17	0.223839	4.65815e-13	c5	ZFAND1
4.2723e-17	0.214731	7.72902e-13	c5	MTCH2
4.37001e-17	0.279525	7.90579e-13	c5	NDUFA12
4.40686e-17	0.285957	7.97245e-13	c5	PAIP2
4.52605e-17	0.274159	8.18807e-13	c5	ATP5MF
4.58996e-17	0.22513	8.3037e-13	c5	MRPL51
4.9814e-17	0.297307	9.01184e-13	c5	ATP5PD
5.68918e-17	0.239585	1.02923e-12	c5	CALM3
5.88351e-17	0.247337	1.06439e-12	c5	SNRPG
5.90968e-17	0.228256	1.06912e-12	c5	SNF8
6.25153e-17	0.226176	1.13096e-12	c5	CHMP4B
6.25766e-17	0.237291	1.13207e-12	c5	CCT6A
6.85649e-17	0.282836	1.24041e-12	c5	MYL12B
7.63188e-17	0.241773	1.38068e-12	c5	SMARCC1
8.51065e-17	0.252472	1.53966e-12	c5	MRPL21
1.1797e-16	0.25686	2.1342e-12	c5	MAP2K2
1.19909e-16	0.275761	2.16928e-12	c5	MZT2A
1.26796e-16	0.21293	2.29386e-12	c5	TXN2
1.27349e-16	0.270871	2.30387e-12	c5	SNRPB2
1.28355e-16	0.24539	2.32208e-12	c5	BTF3L4
1.54234e-16	0.253903	2.79024e-12	c5	STK16
1.67725e-16	0.233714	3.03431e-12	c5	SNRPC
1.79039e-16	0.246789	3.23899e-12	c5	TOX
1.79508e-16	0.360239	3.24748e-12	c5	ATP5PO
1.88887e-16	0.231322	3.41716e-12	c5	MTF2
2.43962e-16	0.207881	4.41353e-12	c5	PPP2CA
2.4885e-16	0.256624	4.50194e-12	c5	SYPL1
2.59963e-16	0.262095	4.70299e-12	c5	DNAJC4
2.66063e-16	0.244843	4.81335e-12	c5	SCP2
2.66417e-16	0.219812	4.81975e-12	c5	SPON2
3.29028e-16	0.201018	5.95245e-12	c5	PRDX1
3.34403e-16	0.25084	6.04968e-12	c5	COMMD4
3.67083e-16	0.224744	6.64091e-12	c5	CCNG1
3.85206e-16	0.225724	6.96877e-12	c5	ETHE1
3.86489e-16	0.214429	6.99197e-12	c5	HSD17B10
3.97459e-16	0.252734	7.19044e-12	c5	FUNDC2
4.1069e-16	0.211619	7.4298e-12	c5	USP22
4.67926e-16	0.238885	8.46525e-12	c5	TOMM22
4.75214e-16	0.238347	8.5971e-12	c5	CCDC50
4.75562e-16	0.224975	8.60339e-12	c5	NDUFA2
5.24609e-16	0.21136	9.49071e-12	c5	COX16
6.43041e-16	0.220418	1.16333e-11	c5	DAP3
6.56942e-16	0.221779	1.18847e-11	c5	NDUFB6
6.61591e-16	0.314146	1.19688e-11	c5	MZT2B
7.12019e-16	0.239732	1.28811e-11	c5	UQCRFS1
7.60838e-16	0.233874	1.37643e-11	c5	RAN
8.15175e-16	0.275866	1.47473e-11	c5	NSA2
8.52824e-16	0.234364	1.54284e-11	c5	HIST1H1D
8.86166e-16	0.212263	1.60316e-11	c5	LAMTOR5
8.88979e-16	0.224073	1.60825e-11	c5	ENY2
1.10105e-15	0.274926	1.99192e-11	c5	MTCH1
1.17454e-15	0.259529	2.12486e-11	c5	UQCRQ
1.23117e-15	0.362665	2.22731e-11	c5	HIST1H1E
1.2332e-15	0.21918	2.23098e-11	c5	ASF1A
1.24832e-15	0.252531	2.25833e-11	c5	NDUFS6
1.54496e-15	0.207897	2.79499e-11	c5	PRDX3
1.56827e-15	0.281722	2.83716e-11	c5	COX7A2L
1.74528e-15	0.202118	3.15739e-11	c5	ERGIC3
1.87863e-15	0.278488	3.39863e-11	c5	SSR2
2.06384e-15	0.229506	3.73369e-11	c5	ZCRB1
2.09938e-15	0.217609	3.79799e-11	c5	NCOA4
2.17932e-15	0.208698	3.9426e-11	c5	NDUFS2
2.19066e-15	0.257718	3.96313e-11	c5	RWDD1
2.29211e-15	0.256748	4.14666e-11	c5	BCL11B
2.29214e-15	0.288267	4.14671e-11	c5	HMGA1
2.46155e-15	0.272802	4.45319e-11	c5	ATP6V1F
2.70859e-15	0.215492	4.90011e-11	c5	NDUFAF3
3.66149e-15	0.208046	6.624e-11	c5	JOSD2
3.81801e-15	0.283427	6.90716e-11	c5	OST4
3.88285e-15	0.210117	7.02446e-11	c5	ATOX1
4.54878e-15	0.230565	8.2292e-11	c5	ANAPC15
4.85108e-15	0.236852	8.77609e-11	c5	UBE2J1
4.99181e-15	0.205259	9.03069e-11	c5	DCTN2
5.20653e-15	0.228223	9.41913e-11	c5	COX7B
5.91017e-15	0.205154	1.06921e-10	c5	ACOT13
6.41405e-15	0.222779	1.16037e-10	c5	MRPS21
6.52996e-15	0.272034	1.18134e-10	c5	TKT
7.06332e-15	0.239699	1.27782e-10	c5	MDH2
7.29284e-15	0.220688	1.31935e-10	c5	ZNF444
7.67404e-15	0.200777	1.38831e-10	c5	ZNF280D
1.00309e-14	0.250658	1.81469e-10	c5	SUMO1
1.00693e-14	0.227254	1.82165e-10	c5	HIKESHI
1.01265e-14	0.214448	1.83199e-10	c5	PHF14
1.23086e-14	0.232103	2.22675e-10	c5	TIMM10
1.23643e-14	0.203361	2.23683e-10	c5	KDM1A
1.34519e-14	0.241638	2.43358e-10	c5	CBX3
1.41717e-14	0.254503	2.56381e-10	c5	PSMB8
1.82334e-14	0.233017	3.2986e-10	c5	EBPL
2.15904e-14	0.2585	3.90591e-10	c5	VDAC1
2.39418e-14	0.209981	4.33131e-10	c5	RCN2
2.44918e-14	0.204989	4.43081e-10	c5	NIPSNAP2
2.47875e-14	0.251772	4.4843e-10	c5	ANP32A
2.60288e-14	0.228905	4.70888e-10	c5	UQCR10
2.99483e-14	0.217621	5.41795e-10	c5	RHPN1
3.53472e-14	0.238459	6.39466e-10	c5	STAG3
4.12015e-14	0.231099	7.45376e-10	c5	GABARAPL2
4.54227e-14	0.205947	8.21743e-10	c5	PPP6C
5.66697e-14	0.216112	1.02521e-09	c5	UBE2V2
5.69689e-14	0.238555	1.03062e-09	c5	SHMT2
5.96975e-14	0.219507	1.07999e-09	c5	CCS
6.3377e-14	0.229757	1.14655e-09	c5	COPS3
7.23617e-14	0.210624	1.3091e-09	c5	SNX3
7.62853e-14	0.25725	1.38008e-09	c5	HSPB1
8.12044e-14	0.248098	1.46907e-09	c5	RPS11
8.21798e-14	0.226953	1.48671e-09	c5	ERH
9.10301e-14	0.245962	1.64683e-09	c5	GDI2
9.63732e-14	0.210215	1.74349e-09	c5	MDH1
9.71243e-14	0.227664	1.75708e-09	c5	VAPA
1.00702e-13	0.216016	1.8218e-09	c5	WDR1
1.02279e-13	0.254715	1.85034e-09	c5	HNRNPA0
1.1345e-13	0.247934	2.05243e-09	c5	C12orf57
1.16706e-13	0.214298	2.11133e-09	c5	NDUFB9
1.26045e-13	0.254155	2.28029e-09	c5	SNRPD2
1.29187e-13	0.210982	2.33713e-09	c5	MRPS6
1.58224e-13	0.253355	2.86243e-09	c5	NDUFA5
1.73314e-13	0.226304	3.13542e-09	c5	NDUFB10
1.77794e-13	0.221392	3.21647e-09	c5	NEDD8
1.96949e-13	0.214441	3.563e-09	c5	RTF2
2.0086e-13	0.203856	3.63376e-09	c5	CPNE3
2.10474e-13	0.281135	3.80769e-09	c5	STMP1
2.12577e-13	0.253093	3.84573e-09	c5	YWHAZ
2.1573e-13	0.237695	3.90277e-09	c5	NDUFB7
2.29233e-13	0.237416	4.14705e-09	c5	SERBP1
3.03345e-13	0.250903	5.48781e-09	c5	HINT1
3.17826e-13	0.241426	5.74979e-09	c5	HNRNPU
3.57182e-13	0.214363	6.46178e-09	c5	RBM15B
3.69547e-13	0.211289	6.68548e-09	c5	EIF3G
4.10111e-13	0.231541	7.41933e-09	c5	HNRNPK
4.93535e-13	0.202391	8.92854e-09	c5	PDZD11
6.63033e-13	0.218482	1.19949e-08	c5	SNRPN
6.87015e-13	0.200007	1.24288e-08	c5	UNG
7.09511e-13	0.222198	1.28358e-08	c5	EIF2S3
7.62211e-13	0.200403	1.37892e-08	c5	UGP2
8.68345e-13	0.226316	1.57092e-08	c5	HAUS1
2.00582e-12	0.220133	3.62873e-08	c5	ERP29
2.17135e-12	0.247328	3.92818e-08	c5	FAM96A
2.5718e-12	0.20807	4.65264e-08	c5	KIAA1143
3.18755e-12	0.202587	5.7666e-08	c5	TIMM8B
3.47228e-12	0.218459	6.2817e-08	c5	C9orf16
3.87873e-12	0.225673	7.01702e-08	c5	UBE2B
4.21597e-12	0.223228	7.62711e-08	c5	C19orf53
4.44244e-12	0.230838	8.03682e-08	c5	HNRNPLL
4.5615e-12	0.219342	8.25221e-08	c5	SET
6.54461e-12	0.222456	1.18399e-07	c5	VAMP5
6.82826e-12	0.238589	1.2353e-07	c5	RALY
7.34491e-12	0.200379	1.32877e-07	c5	SPINT2
8.9091e-12	0.20146	1.61174e-07	c5	CNN2
9.64491e-12	0.22784	1.74486e-07	c5	UBL5
1.15772e-11	0.257323	2.09444e-07	c5	NDUFA7
1.21334e-11	0.212462	2.19505e-07	c5	EIF3A
1.35235e-11	0.213535	2.44654e-07	c5	PSMD9
1.64897e-11	0.247986	2.98315e-07	c5	ZFAS1
1.7245e-11	0.208814	3.11979e-07	c5	PQBP1
2.08067e-11	0.235238	3.76414e-07	c5	HIGD2A
2.37111e-11	0.219263	4.28957e-07	c5	RBM3
2.6238e-11	0.205064	4.74672e-07	c5	SERINC3
3.78888e-11	0.201493	6.85446e-07	c5	SRSF6
4.6225e-11	0.200633	8.36256e-07	c5	GSE1
5.0784e-11	0.267155	9.18734e-07	c5	STT3B
5.8949e-11	0.242868	1.06645e-06	c5	FCGRT
9.39295e-11	0.333159	1.69928e-06	c5	RBIS
1.26189e-10	0.207333	2.28288e-06	c5	ANAPC16
2.58616e-10	0.339584	4.67862e-06	c5	MAL
9.85133e-10	0.243279	1.7822e-05	c5	RPL36A
1.08698e-09	0.354084	1.96645e-05	c5	SNHG6
1.9122e-09	0.234881	3.45937e-05	c5	RPSA
3.03641e-09	0.402365	5.49316e-05	c5	EEF1G
6.21833e-09	0.200279	0.000112496	c5	PCBP1
0	2.86653	0	c6	CCL5
0	2.78976	0	c6	LINC02446
0	2.52485	0	c6	XCL1
0	2.36639	0	c6	XCL2
0	2.10915	0	c6	KLRC3
2.18495e-267	2.5653	3.95279e-263	c6	HOPX
8.63975e-225	1.54558	1.56302e-220	c6	FCER1G
1.22626e-185	1.44327	2.21843e-181	c6	LINC01871
5.48797e-178	2.006	9.92829e-174	c6	ZNF683
2.34115e-176	2.11417	4.23537e-172	c6	CTSW
2.55624e-155	1.32575	4.6245e-151	c6	KLRC2
8.66369e-151	1.99682	1.56735e-146	c6	S100A4
1.45921e-139	0.775593	2.63986e-135	c6	CAPN12
1.21594e-137	1.06038	2.19976e-133	c6	PTGER2
3.98795e-128	1.67578	7.2146e-124	c6	IFITM2
4.64989e-110	1.15845	8.41212e-106	c6	TNFRSF18
1.72079e-109	1.4181	3.11308e-105	c6	CD8A
1.20134e-107	0.952487	2.17335e-103	c6	PTGDR
1.26697e-104	1.12092	2.29208e-100	c6	HLA-B
6.77669e-103	1.50129	1.22597e-98	c6	CD63
1.23502e-100	1.17553	2.23427e-96	c6	NELL2
1.62105e-97	1.2963	2.93264e-93	c6	IL2RB
3.32375e-86	1.36049	6.01299e-82	c6	CTSA
3.63985e-82	0.982507	6.58484e-78	c6	HLA-DPB1
1.54727e-78	1.11752	2.79916e-74	c6	ACTN4
7.77278e-77	1.32041	1.40617e-72	c6	NR4A2
3.66431e-73	1.04969	6.6291e-69	c6	HLA-C
7.69089e-67	1.4176	1.39136e-62	c6	JUNB
1.30629e-66	1.12308	2.36321e-62	c6	CXCR3
1.35905e-65	1.31438	2.45865e-61	c6	IFITM3
2.07015e-65	1.06348	3.74511e-61	c6	CD8B
2.4965e-65	1.74721	4.51642e-61	c6	ZFP36
8.94415e-63	0.832917	1.61809e-58	c6	CD7
1.295e-62	0.940246	2.34278e-58	c6	HCST
3.06853e-57	0.824034	5.55128e-53	c6	CD9
5.7365e-56	0.963655	1.03779e-51	c6	STOM
1.90688e-54	0.83954	3.44974e-50	c6	HLA-E
2.36722e-53	0.730492	4.28253e-49	c6	CST7
1.55161e-51	1.19996	2.80702e-47	c6	NCR3
9.95513e-51	0.784676	1.80098e-46	c6	KLRK1
3.81811e-49	1.17308	6.90735e-45	c6	RHOB
4.014e-49	1.16221	7.26172e-45	c6	RGS2
6.64336e-49	1.08967	1.20185e-44	c6	CAPG
2.60649e-48	1.17201	4.7154e-44	c6	S100A6
1.68108e-44	0.737531	3.04123e-40	c6	HLA-A
2.57435e-42	0.762125	4.65726e-38	c6	MYL12A
2.90921e-42	0.917116	5.26305e-38	c6	NKG7
3.17959e-40	0.806333	5.7522e-36	c6	FCRL3
2.20163e-38	0.875362	3.98298e-34	c6	HLA-F
1.01563e-37	0.825009	1.83738e-33	c6	AOAH
1.723e-36	0.899027	3.11708e-32	c6	BTG1
4.62657e-36	0.835484	8.36993e-32	c6	GLIPR1
6.62757e-36	0.833604	1.19899e-31	c6	KLF6
2.39858e-34	0.774142	4.33927e-30	c6	FXYD5
9.30244e-33	0.851127	1.6829e-28	c6	TRAC
1.04318e-32	0.781995	1.88721e-28	c6	CHCHD10
3.2745e-32	0.6665	5.92389e-28	c6	LITAF
1.77146e-31	0.940792	3.20474e-27	c6	SRGN
3.27487e-31	0.879938	5.92456e-27	c6	PLP2
1.14504e-30	0.705539	2.07148e-26	c6	STK17A
1.39536e-30	0.662025	2.52435e-26	c6	COMMD6
1.40664e-30	0.743011	2.54476e-26	c6	LAT2
2.99021e-30	0.64681	5.40958e-26	c6	SLA2
5.31977e-30	0.848048	9.62399e-26	c6	MATK
7.5449e-30	1.20139	1.36495e-25	c6	TSC22D3
5.52929e-29	0.679995	1.0003e-24	c6	ABI3
8.74757e-29	0.694991	1.58252e-24	c6	IGHM
1.17926e-28	0.783128	2.13339e-24	c6	PARP8
1.83708e-28	1.04191	3.32346e-24	c6	RGS1
2.22586e-27	0.734535	4.0268e-23	c6	XBP1
2.91069e-27	0.855706	5.26572e-23	c6	ZFP36L2
5.27067e-27	0.591764	9.53516e-23	c6	CYBA
9.68302e-27	0.880074	1.75176e-22	c6	SLC2A3
1.78688e-26	0.677142	3.23264e-22	c6	SYNE2
1.80034e-26	0.777042	3.25699e-22	c6	DHRS7
2.24947e-26	0.821119	4.06952e-22	c6	CCDC85B
3.12119e-26	0.784193	5.64655e-22	c6	C1orf162
2.16071e-23	0.855143	3.90894e-19	c6	TSPO
2.53932e-23	0.944009	4.59388e-19	c6	DUSP1
3.64527e-23	0.681558	6.59465e-19	c6	CAST
3.82039e-23	0.67355	6.91147e-19	c6	GPR171
6.48799e-23	0.649926	1.17374e-18	c6	ILK
1.24334e-22	0.580784	2.24932e-18	c6	AHNAK
1.31922e-22	0.643249	2.38659e-18	c6	LY6E
4.34571e-22	0.638616	7.86182e-18	c6	FAM173A
2.80864e-21	0.731123	5.08112e-17	c6	ARL6IP5
3.53295e-21	0.550835	6.39146e-17	c6	CD244
6.70704e-20	0.840333	1.21337e-15	c6	IL32
1.13741e-19	0.729442	2.05768e-15	c6	PTPN22
1.37894e-19	0.54281	2.49463e-15	c6	ITGB7
2.73904e-19	0.834625	4.95519e-15	c6	TUBA4A
4.63352e-19	0.514862	8.38249e-15	c6	CLIC1
1.81341e-18	0.623634	3.28065e-14	c6	RUNX3
1.84793e-18	0.801516	3.34309e-14	c6	CD69
3.62473e-18	0.55743	6.55749e-14	c6	TC2N
7.54705e-18	0.66684	1.36534e-13	c6	TMX4
9.04503e-18	0.657848	1.63634e-13	c6	PSMB9
2.50946e-17	0.607302	4.53986e-13	c6	EMB
2.57527e-17	0.535517	4.65893e-13	c6	CD99
1.16107e-16	0.676148	2.10049e-12	c6	ARHGAP9
2.14772e-16	0.577633	3.88544e-12	c6	GLIPR2
3.0731e-16	0.6406	5.55955e-12	c6	KIAA1551
7.6366e-16	0.679377	1.38154e-11	c6	ID2
9.92717e-16	0.736624	1.79592e-11	c6	ARHGAP15
1.96952e-15	0.536602	3.56305e-11	c6	SH3BP1
2.96885e-15	0.507864	5.37095e-11	c6	BCAS4
4.94712e-15	0.545815	8.94983e-11	c6	TCIRG1
5.34275e-15	0.758462	9.66556e-11	c6	LYAR
6.0366e-15	0.598414	1.09208e-10	c6	ADGRE5
2.74729e-14	0.552283	4.97013e-10	c6	OSTF1
3.51328e-14	0.571007	6.35588e-10	c6	TPST2
8.69391e-14	0.703883	1.57282e-09	c6	CSRNP1
1.70767e-13	0.660418	3.08935e-09	c6	S100A11
1.75017e-13	0.6981	3.16624e-09	c6	GADD45B
2.9989e-13	0.4987	5.42531e-09	c6	SELPLG
5.61988e-13	0.476494	1.01669e-08	c6	MAML2
5.74241e-13	0.637326	1.03886e-08	c6	ZNF331
6.67081e-13	0.442739	1.20682e-08	c6	ISG20
8.74965e-13	0.435229	1.5829e-08	c6	ITM2C
1.24184e-12	0.537001	2.24661e-08	c6	IDS
1.30869e-12	0.497829	2.36755e-08	c6	BST2
2.03611e-12	0.85797	3.68352e-08	c6	DUSP2
2.63339e-12	0.523922	4.76406e-08	c6	SCML4
2.70261e-12	0.536862	4.8893e-08	c6	EZR
6.10248e-12	0.488538	1.104e-07	c6	OXNAD1
8.61202e-12	0.380024	1.558e-07	c6	GPRIN3
8.69809e-12	0.42772	1.57357e-07	c6	SAMD3
9.09409e-12	0.496686	1.64521e-07	c6	LCP1
1.07461e-11	0.54655	1.94408e-07	c6	APOBEC3G
1.41021e-11	0.499289	2.55121e-07	c6	BTN3A2
1.51902e-11	0.596227	2.74806e-07	c6	FYN
1.58136e-11	0.813896	2.86084e-07	c6	RGCC
1.6245e-11	0.408741	2.93889e-07	c6	PSTPIP1
1.74488e-11	0.490971	3.15667e-07	c6	CHST12
2.84033e-11	0.566307	5.13845e-07	c6	CBLB
5.66989e-11	0.535001	1.02574e-06	c6	SQSTM1
6.80345e-11	0.398662	1.23081e-06	c6	LSP1
1.10238e-10	0.456947	1.99431e-06	c6	SYTL2
1.29393e-10	0.43459	2.34086e-06	c6	SAMHD1
2.05372e-10	0.433942	3.71538e-06	c6	AC025164.1
3.14753e-10	0.469646	5.6942e-06	c6	GPR65
8.55741e-10	0.466578	1.54812e-05	c6	EML4
1.59249e-09	0.467673	2.88097e-05	c6	STK4
1.86631e-09	0.425626	3.37634e-05	c6	SRSF7
2.01225e-09	0.45867	3.64035e-05	c6	TXK
2.35547e-09	0.413533	4.26129e-05	c6	HERPUD2
3.71192e-09	0.458934	6.71524e-05	c6	CD96
5.25697e-09	0.598316	9.51039e-05	c6	CCNH
6.92126e-09	0.481332	0.000125213	c6	PRMT9
1.2671e-08	0.410716	0.00022923	c6	JAML
1.72027e-08	0.451724	0.000311214	c6	BTG2
2.07701e-08	0.422056	0.000375752	c6	CXXC5
2.41571e-08	0.356423	0.000437026	c6	HAGHL
2.91189e-08	0.47668	0.00052679	c6	COA1
2.91598e-08	0.236743	0.00052753	c6	CD27
3.56631e-08	0.381471	0.00064518	c6	VPS13C
1.16705e-07	0.42979	0.00211132	c6	SUN2
2.38416e-07	0.231689	0.00431318	c6	MBP
6.45828e-07	0.335055	0.0116837	c6	CALR
1.07371e-06	0.256358	0.0194244	c6	STK17B
1.15663e-06	0.356585	0.0209245	c6	TSPYL2
1.91907e-06	0.208159	0.0347179	c6	CD74
4.77426e-252	1.83292	8.63712e-248	c7	HERC5
4.22595e-250	1.16984	7.64516e-246	c7	IFIT1
5.9214e-240	1.50073	1.07124e-235	c7	RSAD2
5.70227e-239	2.47431	1.0316e-234	c7	MX1
4.81409e-205	1.76429	8.70918e-201	c7	OAS1
4.55287e-199	3.24665	8.23659e-195	c7	ISG15
2.51484e-195	1.82938	4.5496e-191	c7	IFI44L
7.32172e-169	1.02093	1.32457e-164	c7	LAMP3
7.82406e-166	1.27289	1.41545e-161	c7	USP18
1.53774e-158	1.26663	2.78193e-154	c7	CMPK2
4.0166e-154	0.859399	7.26643e-150	c7	IFIT3
5.60514e-153	1.34893	1.01403e-148	c7	OASL
5.65359e-153	1.91738	1.02279e-148	c7	IRF7
1.48037e-149	1.82305	2.67814e-145	c7	IFI35
6.65617e-145	2.66216	1.20417e-140	c7	IFI6
3.815e-144	1.96126	6.90172e-140	c7	STAT1
1.20746e-138	1.3891	2.18441e-134	c7	IFI44
4.1357e-136	1.16625	7.4819e-132	c7	OAS3
8.57569e-126	1.65613	1.55143e-121	c7	EPSTI1
2.82257e-122	1.62832	5.10632e-118	c7	EIF2AK2
9.70182e-121	1.93162	1.75516e-116	c7	LY6E
2.58671e-120	1.17377	4.67961e-116	c7	MX2
3.09796e-117	1.2124	5.60453e-113	c7	DDX60
2.18132e-116	1.58778	3.94623e-112	c7	IFITM1
5.217e-105	1.5227	9.43807e-101	c7	XAF1
1.19037e-101	1.64225	2.15351e-97	c7	BST2
6.82332e-99	1.2814	1.23441e-94	c7	SAMD9L
6.94595e-89	1.08583	1.25659e-84	c7	PARP9
6.59988e-77	1.03724	1.19398e-72	c7	HSH2D
1.38275e-76	1.3651	2.50153e-72	c7	PLSCR1
2.54809e-71	0.913148	4.60975e-67	c7	IFIT2
2.56166e-71	1.36597	4.6343e-67	c7	UBE2L6
1.43443e-70	0.672746	2.59503e-66	c7	HELZ2
5.68487e-70	0.921524	1.02845e-65	c7	DDX58
6.95789e-69	1.29368	1.25875e-64	c7	SAMD9
1.39987e-65	0.956517	2.5325e-61	c7	OAS2
2.09738e-65	1.28571	3.79437e-61	c7	TRIM22
3.14074e-64	1.12842	5.68192e-60	c7	DDX60L
5.32573e-59	0.672702	9.63477e-55	c7	HERC6
6.09847e-58	1.05026	1.10327e-53	c7	LAP3
3.57177e-53	1.41283	6.46169e-49	c7	ISG20
6.34055e-53	0.955816	1.14707e-48	c7	STAT2
1.40961e-52	0.805299	2.55012e-48	c7	DTX3L
8.21577e-50	0.958558	1.48631e-45	c7	GBP1
3.90324e-47	1.05344	7.06135e-43	c7	IFI16
4.90146e-43	1.07943	8.86724e-39	c7	SP110
7.72685e-43	0.710904	1.39786e-38	c7	RTP4
1.63008e-41	0.896104	2.94898e-37	c7	DRAP1
1.06256e-40	0.856403	1.92228e-36	c7	LGALS9
2.10852e-39	0.915982	3.81453e-35	c7	PARP14
2.57494e-39	1.0845	4.65833e-35	c7	C19orf66
6.23237e-39	1.06109	1.1275e-34	c7	MT2A
1.40123e-38	0.693618	2.53497e-34	c7	BISPR
2.22637e-38	1.03587	4.02772e-34	c7	RNF213
2.53107e-34	0.820703	4.57896e-30	c7	TAP1
3.6504e-34	0.674183	6.60394e-30	c7	PNPT1
4.03527e-34	0.945462	7.3002e-30	c7	PSMB9
1.70333e-33	1.18562	3.0815e-29	c7	IFITM3
1.8277e-33	0.752358	3.30649e-29	c7	GBP2
2.67165e-33	0.600693	4.83327e-29	c7	PARP12
1.2574e-32	0.532227	2.27476e-28	c7	TRIM25
1.005e-31	0.906746	1.81814e-27	c7	ADAR
3.23309e-31	0.861631	5.84898e-27	c7	PPM1K
1.27068e-30	0.792834	2.29879e-26	c7	NMI
2.34054e-30	0.900624	4.23427e-26	c7	IFITM2
1.09383e-29	0.719237	1.97884e-25	c7	PHF11
8.57661e-28	0.75291	1.55159e-23	c7	CHST12
1.58489e-26	0.670504	2.86723e-22	c7	PARP10
2.46679e-25	0.879783	4.46267e-21	c7	TNFSF10
2.73141e-24	0.663058	4.94139e-20	c7	CD74
1.07197e-23	0.703133	1.93929e-19	c7	LGALS3BP
2.29637e-21	0.661428	4.15436e-17	c7	HLA-C
1.75355e-20	0.546753	3.17234e-16	c7	PML
2.78756e-20	0.530272	5.04297e-16	c7	NT5C3A
1.14488e-19	0.654019	2.07121e-15	c7	CTSW
1.42539e-19	0.546929	2.57868e-15	c7	HLA-E
1.42719e-18	0.641439	2.58193e-14	c7	CHMP5
1.86965e-18	0.531016	3.38238e-14	c7	HLA-A
1.99633e-18	0.560243	3.61157e-14	c7	N4BP1
2.45714e-18	0.543763	4.4452e-14	c7	SHISA5
4.84221e-18	0.420863	8.76004e-14	c7	CNP
2.00004e-17	0.578105	3.61827e-13	c7	PSME2
3.10027e-17	0.681075	5.6087e-13	c7	RBCK1
4.00656e-17	0.584658	7.24827e-13	c7	APOL6
1.25779e-16	0.395175	2.27547e-12	c7	ZNFX1
1.32076e-16	0.470715	2.38939e-12	c7	SP100
8.36701e-16	0.549122	1.51368e-11	c7	IRF2
9.32636e-16	0.571675	1.68723e-11	c7	SAMHD1
2.51846e-15	0.54508	4.55614e-11	c7	CLEC2D
4.92706e-15	0.561914	8.91354e-11	c7	CARD16
5.05417e-15	0.524461	9.14349e-11	c7	NAPA
5.60891e-15	0.710712	1.01471e-10	c7	SHFL
6.81371e-15	0.539945	1.23267e-10	c7	PSMB8
2.40988e-14	0.349308	4.35971e-10	c7	IRF9
8.44308e-14	0.512592	1.52744e-09	c7	TAPBP
9.604e-14	0.58126	1.73746e-09	c7	SAT1
1.70998e-13	0.5199	3.09352e-09	c7	NUB1
5.48417e-13	0.391158	9.92142e-09	c7	TBC1D1
1.12161e-12	0.355644	2.02911e-08	c7	HLA-F
1.2778e-12	0.543093	2.31167e-08	c7	COX5A
2.16116e-12	0.447134	3.90976e-08	c7	STK17A
5.07492e-12	0.503739	9.18103e-08	c7	CD48
1.05595e-11	0.610527	1.91032e-07	c7	ZNF683
1.86946e-11	0.445619	3.38204e-07	c7	CXCR3
3.33219e-11	0.41342	6.02827e-07	c7	ELF1
3.66437e-11	0.41959	6.62921e-07	c7	MYD88
4.66811e-11	0.426138	8.44509e-07	c7	CAPN2
6.61871e-11	0.406692	1.19739e-06	c7	PSME1
1.24722e-10	0.428577	2.25635e-06	c7	RUNX3
2.96212e-10	0.339736	5.35877e-06	c7	BAG1
7.15523e-10	0.427562	1.29445e-05	c7	PSMB10
1.11244e-09	0.451881	2.01252e-05	c7	CD164
2.23858e-09	0.31212	4.04982e-05	c7	LYSMD2
3.64081e-09	0.402019	6.58659e-05	c7	CCDC85B
5.06444e-09	0.291791	9.16208e-05	c7	PRKD2
1.2522e-08	0.452994	0.000226535	c7	TRANK1
1.27906e-08	0.340944	0.000231395	c7	DERL1
1.85784e-08	0.292289	0.000336102	c7	OGFR
2.1858e-08	0.442792	0.000395433	c7	MCL1
2.57525e-08	0.37303	0.000465888	c7	IL2RB
5.60347e-08	0.299146	0.00101372	c7	HM13
6.49653e-08	0.295268	0.00117529	c7	C1GALT1
6.73292e-08	0.282904	0.00121805	c7	TRIM38
1.71571e-07	0.387891	0.00310389	c7	GRINA
2.19225e-07	0.33793	0.003966	c7	GNG5
2.68236e-07	0.255667	0.00485266	c7	CNDP2
4.37711e-07	0.415997	0.00791862	c7	ANXA2R
4.71659e-07	0.353559	0.00853279	c7	SMCHD1
6.05522e-07	0.275737	0.0109545	c7	S100A4
6.15078e-07	0.300421	0.0111274	c7	TMEM109
7.5055e-07	0.400138	0.0135782	c7	XCL1
8.28337e-07	0.586947	0.0149854	c7	RARRES3
8.70219e-07	0.418216	0.0157431	c7	CFLAR
8.71794e-07	0.347293	0.0157716	c7	TMEM123
9.50125e-07	0.381712	0.0171887	c7	RGS1
1.26094e-06	0.30751	0.0228118	c7	LAT2
1.78954e-06	0.335063	0.0323745	c7	SCLT1
1.79024e-06	0.337694	0.0323873	c7	DNPH1
2.15801e-06	0.20772	0.0390405	c7	SCML4
2.49942e-06	0.355336	0.045217	c7	KPNB1
2.75191e-06	0.263377	0.0497848	c7	GSDMD
3.07598e-06	0.236681	0.0556476	c7	SRGN
5.26403e-06	0.267635	0.0952316	c7	XRN1
5.96976e-06	0.269756	0.107999	c7	IGFLR1
9.87617e-06	0.368761	0.17867	c7	PIM2
1.09663e-05	0.339249	0.198391	c7	CAST
1.27983e-05	0.260295	0.231534	c7	ZDHHC24
1.29135e-05	0.349519	0.233618	c7	CD38
1.505e-05	0.271582	0.272269	c7	SIRPG
2.14282e-05	0.277951	0.387658	c7	PDCD1
3.33524e-05	0.254257	0.603379	c7	DNAJA1
4.39647e-05	0.244915	0.795366	c7	SNX6
4.67715e-05	0.314198	0.846144	c7	SLFN5
6.08259e-05	0.284316	1	c7	ZFP36
7.58748e-05	0.223644	1	c7	TNFAIP8
0.000213226	0.239046	1	c7	PSMA5
0.000226217	0.269621	1	c7	TRGC2
0.000260113	0.285552	1	c7	RBX1
0.000381602	0.254239	1	c7	CIB1
0.000466501	0.231811	1	c7	ODF2L
0.000708866	0.228857	1	c7	CD27
0.00103598	0.231548	1	c7	ZFP36L1
0	2.62523	0	c8	TYMS
0	2.14822	0	c8	CENPF
0	2.01558	0	c8	MKI67
0	1.93921	0	c8	UBE2C
0	1.83148	0	c8	NUSAP1
0	1.79483	0	c8	TOP2A
0	1.78753	0	c8	BIRC5
0	1.62083	0	c8	PCLAF
0	1.47914	0	c8	CENPU
0	1.46499	0	c8	TPX2
0	1.4565	0	c8	CCNB2
0	1.43332	0	c8	ASPM
0	1.41022	0	c8	UHRF1
0	1.37262	0	c8	CDC20
0	1.35636	0	c8	CENPW
0	1.23146	0	c8	RRM2
0	1.18939	0	c8	ZWINT
0	1.17971	0	c8	CENPM
0	1.16671	0	c8	UBE2T
0	1.12985	0	c8	CLSPN
0	1.06479	0	c8	CENPE
0	1.04743	0	c8	CDCA8
0	1.01481	0	c8	CDT1
0	0.995175	0	c8	MND1
0	0.979466	0	c8	CCNA2
0	0.971603	0	c8	HMMR
0	0.97148	0	c8	KNL1
0	0.956401	0	c8	TROAP
0	0.94769	0	c8	DLGAP5
0	0.94145	0	c8	KIFC1
0	0.932379	0	c8	MYBL2
0	0.912113	0	c8	CDK1
0	0.904145	0	c8	ASF1B
0	0.902726	0	c8	AURKB
0	0.883039	0	c8	NCAPG
0	0.877745	0	c8	ARPP21
0	0.835843	0	c8	TK1
0	0.834268	0	c8	PKMYT1
0	0.803045	0	c8	GTSE1
0	0.802764	0	c8	FANCI
0	0.777799	0	c8	CDKN3
0	0.764301	0	c8	KIF15
0	0.746068	0	c8	RAD51AP1
0	0.713086	0	c8	CENPA
0	0.709882	0	c8	CDCA5
0	0.702576	0	c8	CKAP2L
0	0.688241	0	c8	KIF11
0	0.663046	0	c8	CEP55
0	0.641561	0	c8	SPC25
0	0.592019	0	c8	SKA3
0	0.561354	0	c8	NCAPH
0	0.545056	0	c8	FOXM1
0	0.49919	0	c8	KIF4A
1.17523e-304	0.601762	2.12611e-300	c8	HJURP
3.60663e-304	0.713368	6.52475e-300	c8	CRNDE
1.2839e-300	0.665156	2.3227e-296	c8	NEIL3
1.63683e-298	0.579776	2.96119e-294	c8	CDC45
3.91358e-297	0.594612	7.08005e-293	c8	CDCA2
5.35069e-295	1.31881	9.67993e-291	c8	SMC2
5.89286e-294	1.11971	1.06608e-289	c8	CCNB1
1.38061e-291	0.371146	2.49765e-287	c8	PBK
1.21718e-289	0.984016	2.202e-285	c8	GINS2
9.26207e-287	1.46792	1.6756e-282	c8	DNTT
9.84215e-286	0.858445	1.78054e-281	c8	NUF2
6.63738e-281	1.1389	1.20077e-276	c8	MAD2L1
6.96293e-280	3.11559	1.25966e-275	c8	HMGB2
6.65707e-274	1.53629	1.20433e-269	c8	HIST1H3B
2.72515e-270	0.379746	4.93007e-266	c8	KIF20A
3.38932e-270	0.60611	6.13162e-266	c8	HIST1H3G
3.2682e-265	0.471575	5.9125e-261	c8	DEPDC1B
3.48236e-265	0.899341	6.29994e-261	c8	RPL39L
1.33586e-263	0.436442	2.4167e-259	c8	KIF2C
1.36392e-258	0.832926	2.46746e-254	c8	CCDC34
9.28557e-256	0.881523	1.67985e-251	c8	PLK1
3.43604e-255	0.395009	6.21613e-251	c8	MCM10
4.71383e-255	0.875853	8.5278e-251	c8	WDR34
5.99298e-250	0.646674	1.08419e-245	c8	NDC80
6.76118e-250	0.506348	1.22316e-245	c8	BUB1
3.54672e-249	0.478053	6.41637e-245	c8	CDC6
5.62103e-248	0.695885	1.0169e-243	c8	SLC29A1
9.16952e-248	0.459156	1.65886e-243	c8	DTL
1.00063e-247	0.600188	1.81024e-243	c8	AC002454.1
5.12831e-244	0.701864	9.27762e-240	c8	KIF14
8.13405e-244	0.451876	1.47153e-239	c8	ESCO2
5.65564e-243	0.5096	1.02316e-238	c8	KIF23
8.18628e-242	0.84702	1.48098e-237	c8	SGO2
1.26066e-241	0.621033	2.28067e-237	c8	SGO1
1.29845e-241	0.472611	2.34902e-237	c8	DIAPH3
2.46542e-238	0.379358	4.4602e-234	c8	BUB1B
4.83946e-237	0.386767	8.75506e-233	c8	OIP5
2.53273e-236	1.47105	4.58195e-232	c8	HMGB3
3.32145e-236	1.37397	6.00883e-232	c8	HIST1H2BH
1.8612e-234	0.601736	3.36711e-230	c8	BRCA2
3.27994e-234	0.361825	5.93374e-230	c8	SPC24
3.8458e-233	1.01747	6.95744e-229	c8	DHFR
1.57338e-232	0.460471	2.84641e-228	c8	GGH
8.81904e-230	0.687853	1.59545e-225	c8	CDCA3
4.8749e-227	0.758976	8.81919e-223	c8	GMNN
6.30923e-226	1.67728	1.1414e-221	c8	PTTG1
1.82301e-225	1.90284	3.29801e-221	c8	CD1B
6.17122e-224	0.629538	1.11643e-219	c8	MXD3
2.02592e-223	0.571423	3.66509e-219	c8	CHEK1
1.07153e-221	1.73571	1.93851e-217	c8	HIST1H1B
8.11652e-218	0.990415	1.46836e-213	c8	DTYMK
1.96129e-217	0.425781	3.54817e-213	c8	POC1A
1.54643e-216	0.635074	2.79765e-212	c8	CENPN
7.3368e-216	0.687266	1.3273e-211	c8	MCM4
1.43337e-215	1.1143	2.59312e-211	c8	HELLS
7.54967e-214	0.855425	1.36581e-209	c8	FEN1
8.77935e-214	2.0877	1.58827e-209	c8	CD1E
5.00191e-212	0.527898	9.04895e-208	c8	HIST1H3F
2.9085e-210	0.46946	5.26176e-206	c8	FAM111B
5.91771e-210	0.339197	1.07057e-205	c8	MELK
6.42119e-209	0.910103	1.16166e-204	c8	RRM1
1.77079e-204	0.422634	3.20353e-200	c8	TMSB15A
3.52744e-204	0.527575	6.38149e-200	c8	RAG2
9.25267e-203	0.533721	1.6739e-198	c8	PRC1
3.45036e-201	1.2401	6.24204e-197	c8	LMNB1
1.4416e-200	1.66062	2.608e-196	c8	CD1A
7.40252e-200	0.778893	1.33919e-195	c8	HES4
1.24021e-199	3.48177	2.24367e-195	c8	TUBA1B
5.78587e-193	0.895313	1.04672e-188	c8	ATAD2
1.91261e-192	0.692776	3.46011e-188	c8	GNA15
6.23339e-191	0.477949	1.12768e-186	c8	RACGAP1
1.3814e-188	0.618898	2.49909e-184	c8	MCM2
6.55305e-187	0.507007	1.18551e-182	c8	BRCA1
7.29942e-185	0.587711	1.32054e-180	c8	C21orf58
8.72904e-181	1.00102	1.57917e-176	c8	CKS1B
1.54671e-179	0.462728	2.79815e-175	c8	ORC6
9.33868e-178	0.840191	1.68946e-173	c8	SNRNP25
1.94174e-175	0.610159	3.5128e-171	c8	CHAF1A
3.22528e-174	1.34098	5.83485e-170	c8	RPA3
3.4838e-173	0.528604	6.30253e-169	c8	ACOT7
7.10214e-173	2.6151	1.28485e-168	c8	H2AFZ
1.15669e-171	2.84781	2.09256e-167	c8	HMGN2
3.10993e-170	0.812575	5.62617e-166	c8	KIF20B
8.65889e-170	0.650405	1.56648e-165	c8	CENPH
2.37551e-169	2.56817	4.29753e-165	c8	TUBB
1.70915e-168	0.452543	3.09203e-164	c8	ARHGAP11A
5.29087e-168	0.649936	9.57171e-164	c8	AL365440.2
6.04998e-167	0.379498	1.0945e-162	c8	SPAG5
7.06454e-167	2.51959	1.27805e-162	c8	STMN1
1.35257e-166	0.369953	2.44694e-162	c8	ANLN
2.06402e-166	1.14286	3.73401e-162	c8	HIST1H3C
1.16884e-165	0.363813	2.11455e-161	c8	WDR76
1.72567e-165	0.46753	3.12191e-161	c8	NCAPG2
2.63742e-165	1.47846	4.77136e-161	c8	ANP32E
8.74579e-164	1.28466	1.5822e-159	c8	CKS2
7.73395e-163	0.397036	1.39915e-158	c8	DSCC1
1.7488e-162	2.16922	3.16376e-158	c8	HMGB1
2.32393e-162	0.516341	4.20422e-158	c8	TUBG1
7.27243e-162	1.26001	1.31566e-157	c8	PCNA
3.09721e-161	0.641171	5.60316e-157	c8	HIST1H2AH
1.5192e-158	0.943544	2.74838e-154	c8	SKA2
1.47076e-157	0.431296	2.66075e-153	c8	NRM
2.0288e-157	1.09554	3.67031e-153	c8	USP1
1.06917e-156	0.599859	1.93423e-152	c8	HMGN5
5.8735e-156	0.816627	1.06258e-151	c8	PHGDH
1.94809e-155	1.32222	3.52429e-151	c8	MCM7
2.38249e-155	0.70785	4.31017e-151	c8	RFC4
3.35339e-155	0.601277	6.06661e-151	c8	HIST1H2AJ
9.01778e-155	0.98794	1.63141e-150	c8	TMEM106C
1.86037e-154	0.377502	3.36559e-150	c8	PRR11
3.60187e-153	0.431562	6.51615e-149	c8	CTNNAL1
4.14978e-153	0.4195	7.50736e-149	c8	TSHR
9.55859e-153	0.479918	1.72924e-148	c8	TIMELESS
1.35927e-152	0.535011	2.45905e-148	c8	RMI2
5.39563e-150	0.558041	9.76124e-146	c8	SAC3D1
2.82368e-148	0.551476	5.10831e-144	c8	CDK2
5.07178e-148	0.389588	9.17536e-144	c8	RFC3
1.11142e-146	0.659008	2.01066e-142	c8	ATAD5
1.0336e-144	1.46015	1.86989e-140	c8	ADA
1.4439e-144	0.460598	2.61215e-140	c8	MIS18A
1.47059e-144	0.368287	2.66045e-140	c8	ECT2
3.17669e-143	0.876592	5.74694e-139	c8	EZH2
6.30103e-143	0.533233	1.13992e-138	c8	PPIF
6.51618e-141	0.73338	1.17884e-136	c8	YEATS4
7.19743e-141	0.845396	1.30209e-136	c8	DNAJC9
4.04237e-139	1.0492	7.31305e-135	c8	MAD2L2
5.1444e-139	0.685953	9.30673e-135	c8	RNASEH2A
2.75673e-138	0.572657	4.98721e-134	c8	HIRIP3
1.98732e-137	0.692506	3.59525e-133	c8	PXMP2
2.73212e-137	0.447839	4.94267e-133	c8	ASRGL1
5.219e-136	0.36899	9.4417e-132	c8	FANCD2
1.01894e-134	1.15737	1.84336e-130	c8	FABP5
3.23402e-134	0.984247	5.85067e-130	c8	MCM5
1.59669e-133	0.438347	2.88857e-129	c8	TCF19
8.73799e-133	0.47138	1.58079e-128	c8	CCDC26
7.14748e-131	0.378227	1.29305e-126	c8	PARPBP
9.15172e-131	0.627052	1.65564e-126	c8	HAUS4
1.06856e-129	0.322504	1.93313e-125	c8	KLHL23
3.44246e-128	0.88987	6.22776e-124	c8	HADH
1.92101e-127	1.49286	3.47529e-123	c8	DEK
2.35063e-124	0.629318	4.25252e-120	c8	DLEU2
7.20292e-124	0.906805	1.30308e-119	c8	MCM3
1.08983e-123	1.00598	1.97161e-119	c8	HIST1H2AL
1.40609e-123	0.324359	2.54377e-119	c8	ATP2A1-AS1
1.82807e-123	0.86125	3.30715e-119	c8	MZT1
2.21913e-123	1.0417	4.01463e-119	c8	NUDT1
1.90992e-122	0.342753	3.45524e-118	c8	TMEM237
2.75116e-122	0.918767	4.97713e-118	c8	PRDX3
3.26618e-122	0.645211	5.90884e-118	c8	TFDP1
9.31909e-122	1.69212	1.68592e-117	c8	RAN
2.03329e-121	0.866446	3.67843e-117	c8	C19orf48
8.30362e-121	1.32088	1.50221e-116	c8	LSM4
2.01483e-119	0.420555	3.64502e-115	c8	C8orf88
4.40955e-119	0.709284	7.97732e-115	c8	MCM6
6.68982e-118	1.46785	1.21026e-113	c8	H2AFV
9.66573e-118	1.55734	1.74863e-113	c8	GSTP1
3.70856e-116	0.405553	6.70915e-112	c8	RFC5
6.23209e-115	1.33723	1.12745e-110	c8	HIST1H2AI
6.91762e-114	1.45455	1.25147e-109	c8	NUCKS1
8.82665e-114	0.321728	1.59683e-109	c8	ZGRF1
1.47473e-113	0.535382	2.66793e-109	c8	MARCKS
1.67229e-113	0.719241	3.02534e-109	c8	SMS
3.3476e-113	1.26943	6.05614e-109	c8	LSM5
1.68074e-112	0.312998	3.04063e-108	c8	WDHD1
5.02765e-110	0.735277	9.09552e-106	c8	PPIH
1.5641e-109	0.30867	2.82961e-105	c8	DSN1
1.09701e-108	0.392543	1.98461e-104	c8	INCENP
2.14497e-108	0.488873	3.88047e-104	c8	AC011603.2
2.65662e-108	1.31953	4.80609e-104	c8	MZB1
3.68319e-108	0.389654	6.66326e-104	c8	KNSTRN
9.10763e-108	1.28036	1.64766e-103	c8	H2AFX
2.81169e-107	0.328552	5.08662e-103	c8	POLE
9.00302e-106	0.544366	1.62874e-101	c8	NCAPD2
1.61648e-104	0.439924	2.92437e-100	c8	CEP70
2.44216e-104	1.68862	4.41811e-100	c8	DUT
2.69589e-104	1.27614	4.87714e-100	c8	COX8A
9.18552e-104	0.94215	1.66175e-99	c8	PAICS
9.97141e-104	0.31993	1.80393e-99	c8	CNTLN
2.15927e-103	1.37644	3.90633e-99	c8	TXN
1.02707e-102	1.15623	1.85808e-98	c8	NASP
1.33951e-102	0.6108	2.4233e-98	c8	MPP1
3.69576e-102	0.330611	6.686e-98	c8	CENPP
2.13777e-101	0.927965	3.86745e-97	c8	NAA38
7.63251e-101	0.735527	1.3808e-96	c8	PHF19
3.99711e-100	0.403036	7.23117e-96	c8	SPDL1
1.3161e-99	0.816791	2.38095e-95	c8	CBX5
4.04469e-99	1.08865	7.31725e-95	c8	PPIA
1.94649e-98	0.418163	3.52139e-94	c8	LRRCC1
3.7147e-97	1.03554	6.72027e-93	c8	CDK6
4.52516e-97	0.657643	8.18646e-93	c8	NSD2
1.97158e-96	1.37784	3.56679e-92	c8	TUBB4B
2.13935e-96	0.489219	3.8703e-92	c8	CD1C
5.98261e-96	1.27598	1.08231e-91	c8	RANBP1
1.34713e-95	1.2188	2.4371e-91	c8	ANP32B
1.44656e-95	0.907486	2.61696e-91	c8	ANXA1
1.67479e-95	0.810761	3.02986e-91	c8	ANAPC15
3.11121e-95	1.11848	5.62849e-91	c8	HNRNPA2B1
4.94794e-95	0.368762	8.95131e-91	c8	LRR1
6.61441e-95	0.315085	1.19661e-90	c8	FANCG
1.3517e-94	0.871426	2.44535e-90	c8	SNRPA
1.67426e-94	0.445098	3.02891e-90	c8	BCL2L12
2.27378e-94	0.540831	4.11349e-90	c8	LIG1
2.86916e-94	0.317954	5.1906e-90	c8	TEX30
1.78263e-93	0.79947	3.22495e-89	c8	CDK4
3.12608e-93	0.830592	5.6554e-89	c8	NME1
8.0236e-93	0.845681	1.45155e-88	c8	TUBA1C
1.01118e-92	0.363944	1.82933e-88	c8	CDKN2C
1.64244e-92	0.479766	2.97135e-88	c8	RCC1
1.0061e-91	0.750757	1.82013e-87	c8	SSRP1
1.44257e-91	1.24008	2.60976e-87	c8	AC084033.3
1.93644e-90	0.57312	3.50321e-86	c8	MAGOHB
2.47399e-90	0.373835	4.47569e-86	c8	AC011447.3
4.04813e-90	1.01072	7.32347e-86	c8	CHCHD2
5.18943e-90	0.713206	9.38819e-86	c8	TXNDC17
1.06338e-89	0.39772	1.92377e-85	c8	UCK2
1.35982e-89	1.1764	2.46005e-85	c8	IDH2
2.10638e-89	0.351892	3.81065e-85	c8	FBXO5
3.09621e-89	0.456076	5.60135e-85	c8	RBBP8
7.00661e-89	0.482765	1.26757e-84	c8	MTHFD2
1.2793e-88	0.65927	2.31438e-84	c8	HPRT1
1.66254e-88	0.273892	3.0077e-84	c8	TMEM97
2.3859e-88	0.79836	4.31634e-84	c8	SH3TC1
2.39965e-88	0.377973	4.34121e-84	c8	SMCO4
2.7943e-88	0.574164	5.05516e-84	c8	IMMP1L
3.43764e-88	0.539084	6.21904e-84	c8	NCAPD3
3.60842e-88	1.00615	6.528e-84	c8	HNRNPAB
4.40212e-88	1.25955	7.96387e-84	c8	SIVA1
8.06625e-88	0.562837	1.45927e-83	c8	FKBP4
8.34778e-88	1.08877	1.5102e-83	c8	TMPO
1.16317e-87	0.413238	2.10429e-83	c8	RFC2
2.74922e-87	0.656128	4.97361e-83	c8	VDAC3
4.5075e-87	1.11019	8.15452e-83	c8	YBX1
8.93194e-86	1.27422	1.61588e-81	c8	HSP90AA1
1.10257e-85	1.24084	1.99466e-81	c8	TFDP2
1.4395e-85	0.496027	2.6042e-81	c8	MT2A
1.74332e-85	0.72495	3.15385e-81	c8	COX17
2.78855e-85	1.10381	5.04476e-81	c8	SNRPG
3.36964e-85	1.12211	6.09601e-81	c8	ERH
2.06804e-84	0.313713	3.74129e-80	c8	KNTC1
4.13066e-84	1.04284	7.47277e-80	c8	SNRPD1
4.57662e-83	0.411102	8.27956e-79	c8	POLD3
4.75169e-83	1.08843	8.59628e-79	c8	SNRPE
1.83921e-82	0.425542	3.32731e-78	c8	VRK1
4.00629e-82	1.29963	7.24777e-78	c8	HSPD1
4.76943e-82	0.406642	8.62838e-78	c8	ATP23
1.05855e-81	1.07028	1.91503e-77	c8	SNRPF
1.0837e-81	0.444861	1.96053e-77	c8	MTHFD1
1.30119e-81	0.597703	2.35399e-77	c8	PRPF19
2.4713e-81	0.385275	4.47083e-77	c8	MSH6
2.96539e-81	1.06444	5.3647e-77	c8	PSMA6
4.38259e-81	0.393871	7.92855e-77	c8	PSMG1
6.75554e-81	1.21549	1.22214e-76	c8	UBE2S
8.1801e-81	0.678125	1.47986e-76	c8	CCDC167
2.22388e-80	0.304643	4.02322e-76	c8	HYI
2.70115e-80	0.514198	4.88666e-76	c8	BOLA3
7.15362e-80	0.325462	1.29416e-75	c8	BARD1
7.39474e-80	0.3912	1.33778e-75	c8	ALYREF
4.18785e-79	0.30853	7.57623e-75	c8	CEP152
6.60807e-79	0.634569	1.19547e-74	c8	TPGS2
1.0923e-78	0.308793	1.97608e-74	c8	PDSS1
1.14553e-78	0.636947	2.07238e-74	c8	COPS3
2.18823e-78	0.95067	3.95872e-74	c8	ANAPC11
2.46753e-78	0.295911	4.46401e-74	c8	TTF2
3.87126e-78	0.856515	7.0035e-74	c8	PSMB2
9.00655e-78	0.901389	1.62938e-73	c8	PTCRA
1.11622e-77	0.457542	2.01935e-73	c8	ACYP1
1.36861e-77	0.750143	2.47595e-73	c8	CCT5
3.17128e-77	0.546564	5.73717e-73	c8	RUVBL2
5.75495e-77	0.960573	1.04113e-72	c8	YWHAE
7.03473e-77	1.00641	1.27265e-72	c8	UQCRQ
1.06631e-76	0.862821	1.92906e-72	c8	LSM3
1.6804e-76	0.299544	3.04002e-72	c8	SASS6
2.97727e-76	0.615109	5.38617e-72	c8	SAE1
6.81699e-76	0.800131	1.23326e-71	c8	SMC1A
8.17429e-76	0.990439	1.47881e-71	c8	SNRPB
9.89957e-76	0.286317	1.79093e-71	c8	POLD1
1.05741e-75	0.609578	1.91296e-71	c8	CKAP2
1.96679e-75	0.311759	3.55811e-71	c8	AP002360.1
6.73793e-75	0.412306	1.21896e-70	c8	ITGB3BP
6.74117e-75	0.815868	1.21955e-70	c8	KIF22
7.03684e-75	0.579813	1.27304e-70	c8	PSMA3
8.87749e-75	0.471778	1.60603e-70	c8	AEBP1
2.0261e-74	0.513447	3.66542e-70	c8	CKAP5
3.81022e-74	0.885068	6.89308e-70	c8	HNRNPA1
3.86785e-74	1.051	6.99732e-70	c8	CALM3
6.10044e-74	0.252692	1.10363e-69	c8	POLA2
6.96138e-74	0.362229	1.25938e-69	c8	DHRS4L2
9.75811e-74	0.994195	1.76534e-69	c8	JPT1
1.56219e-73	0.298841	2.82617e-69	c8	CSE1L
1.90336e-73	0.369423	3.44336e-69	c8	ARL6IP6
2.04883e-73	0.856634	3.70654e-69	c8	NDUFB6
2.87626e-73	1.00835	5.20343e-69	c8	ILF2
4.88464e-73	0.297473	8.8368e-69	c8	PRIM1
5.09526e-73	0.930653	9.21784e-69	c8	CARHSP1
1.59576e-72	0.853917	2.88688e-68	c8	SNRPC
2.05538e-72	0.735979	3.71839e-68	c8	SLIRP
2.72403e-72	0.331495	4.92804e-68	c8	AC004556.1
3.05726e-72	0.53242	5.53088e-68	c8	MRPL23
2.61129e-71	0.443783	4.72408e-67	c8	DKC1
3.73317e-71	0.78504	6.75368e-67	c8	SLBP
7.27094e-71	1.02287	1.31539e-66	c8	ATP5MC3
7.69974e-71	0.804954	1.39296e-66	c8	DDX39A
1.76202e-70	0.705703	3.18768e-66	c8	YWHAH
2.0622e-70	0.553277	3.73073e-66	c8	AHCY
3.53263e-70	0.365499	6.39088e-66	c8	SKP2
4.41538e-70	0.420476	7.98786e-66	c8	CCDC18
4.45604e-70	0.295287	8.06142e-66	c8	MAP3K20
9.02743e-70	0.533664	1.63315e-65	c8	GSTO1
1.33014e-69	0.422303	2.40636e-65	c8	TMPO-AS1
2.06777e-69	0.304657	3.7408e-65	c8	NCAPH2
3.29351e-69	0.609143	5.95829e-65	c8	CBX1
6.15838e-69	0.252792	1.11411e-64	c8	SHMT1
1.28068e-68	0.552343	2.31688e-64	c8	TACC3
1.59136e-68	0.89875	2.87892e-64	c8	HMGN1
1.63632e-68	0.343779	2.96027e-64	c8	FH
8.14138e-68	0.466054	1.47286e-63	c8	PSMD1
1.14196e-67	0.895305	2.06592e-63	c8	NDUFA4
1.18734e-67	0.566642	2.14802e-63	c8	GLO1
2.04702e-67	0.947336	3.70326e-63	c8	PTGES3
3.54334e-67	0.852418	6.41026e-63	c8	HNRNPD
3.61674e-67	0.557795	6.54304e-63	c8	HIST1H2AB
4.05351e-67	0.472107	7.33321e-63	c8	AL138899.1
4.94336e-67	0.636405	8.94304e-63	c8	MRPL11
1.1272e-66	0.512324	2.03921e-62	c8	POLR2K
1.57495e-66	0.343738	2.84924e-62	c8	LMNB2
1.8482e-66	0.914635	3.34358e-62	c8	PRDX1
3.54806e-66	0.381106	6.41879e-62	c8	MCMBP
4.82938e-66	0.356013	8.73683e-62	c8	TTF1
4.96664e-66	0.411336	8.98515e-62	c8	LRRC59
5.21937e-66	0.376786	9.44237e-62	c8	RAD51C
5.64085e-66	0.520925	1.02049e-61	c8	PTMS
6.98988e-66	0.530342	1.26454e-61	c8	HDGF
9.54159e-66	0.279147	1.72617e-61	c8	CEP128
9.57311e-66	1.10217	1.73187e-61	c8	LDHA
1.27544e-65	0.904716	2.3074e-61	c8	YWHAQ
1.62042e-65	0.654348	2.9315e-61	c8	FKBP3
2.81853e-65	0.332579	5.099e-61	c8	ACTL6A
3.731e-65	0.458402	6.74975e-61	c8	EXOSC8
3.99267e-65	0.470516	7.22314e-61	c8	VBP1
3.99358e-65	0.741961	7.22479e-61	c8	NDUFAB1
4.33171e-65	0.962196	7.83649e-61	c8	RAD21
7.48302e-65	0.431355	1.35375e-60	c8	HIST1H4H
1.05507e-64	0.383713	1.90873e-60	c8	APIP
1.59553e-64	0.22749	2.88647e-60	c8	AAMDC
1.77421e-64	0.68426	3.20972e-60	c8	CACYBP
2.06838e-64	1.00211	3.74191e-60	c8	NAP1L1
2.22888e-64	0.505153	4.03226e-60	c8	TOMM40
2.41339e-64	0.827718	4.36606e-60	c8	MRPL51
3.29714e-64	0.741397	5.96486e-60	c8	H3F3A
3.59113e-64	0.707258	6.49671e-60	c8	SMC3
3.68328e-64	0.82474	6.66341e-60	c8	DNMT1
4.93584e-64	0.793008	8.92944e-60	c8	HNRNPR
5.37245e-64	0.476948	9.7193e-60	c8	CENPK
5.81903e-64	0.796546	1.05272e-59	c8	HIST1H2AG
5.83242e-64	0.677485	1.05514e-59	c8	CAPG
6.09568e-64	0.630038	1.10277e-59	c8	HNRNPH3
9.77164e-64	0.535849	1.76779e-59	c8	DCTPP1
1.03547e-63	0.541663	1.87326e-59	c8	DAZAP1
1.11027e-63	0.352239	2.0086e-59	c8	SYNE2
1.32159e-63	0.565591	2.39089e-59	c8	HSPB11
1.82049e-63	2.74967	3.29344e-59	c8	HIST1H4C
2.01544e-63	0.387179	3.64613e-59	c8	TOPBP1
2.37035e-63	0.648454	4.2882e-59	c8	MIS18BP1
3.40978e-63	0.817667	6.16863e-59	c8	RNASEH2B
3.8029e-63	0.797862	6.87983e-59	c8	TALDO1
5.79578e-63	0.756847	1.04851e-58	c8	HNRNPM
8.98724e-63	0.378796	1.62588e-58	c8	PSMD14
1.43813e-62	0.243295	2.60171e-58	c8	PPIL1
1.4727e-62	0.300602	2.66425e-58	c8	RFWD3
1.82461e-62	0.253479	3.30089e-58	c8	COPRS
3.19281e-62	0.501951	5.77611e-58	c8	GLRX
3.97603e-62	0.709713	7.19303e-58	c8	NDUFB3
6.07012e-62	0.292662	1.09815e-57	c8	SLC43A3
1.2045e-61	0.400134	2.17906e-57	c8	BID
1.61e-61	0.283914	2.91266e-57	c8	THOP1
2.17175e-61	0.639858	3.9289e-57	c8	RNASEH2C
2.55534e-61	0.875714	4.62286e-57	c8	H2AFY
2.61556e-61	0.398181	4.73182e-57	c8	ACAT2
3.71134e-61	0.642448	6.71418e-57	c8	FBXL5
3.97367e-61	0.211739	7.18877e-57	c8	PRIM2
4.25516e-61	0.855837	7.698e-57	c8	POMP
9.08621e-61	0.547487	1.64379e-56	c8	MRPL37
1.48157e-60	0.879091	2.6803e-56	c8	SRSF3
1.52142e-60	0.26145	2.7524e-56	c8	DDX11
1.78604e-60	0.410448	3.23112e-56	c8	EBNA1BP2
2.77671e-60	0.285321	5.02334e-56	c8	THOC3
3.21684e-60	0.276989	5.81959e-56	c8	CDCA4
1.12806e-59	0.3139	2.04077e-55	c8	GPANK1
1.63576e-59	0.471248	2.95926e-55	c8	BCAT1
3.6227e-59	0.401345	6.55383e-55	c8	MYB
3.87644e-59	0.333549	7.01287e-55	c8	GON7
3.95996e-59	0.296039	7.16397e-55	c8	SNHG10
4.1959e-59	0.561454	7.5908e-55	c8	EIF4A3
5.56535e-59	0.485214	1.00683e-54	c8	CDCA7L
6.52297e-59	0.227261	1.18007e-54	c8	GMPPB
7.08723e-59	0.346392	1.28215e-54	c8	GOT2
7.4672e-59	0.274218	1.35089e-54	c8	IFI27L1
1.26351e-58	0.458152	2.28581e-54	c8	MRPL27
1.34003e-58	0.720135	2.42424e-54	c8	MINOS1
2.13135e-58	0.506674	3.85583e-54	c8	RPL26L1
2.84171e-58	0.20652	5.14093e-54	c8	SLC1A4
2.85355e-58	0.809756	5.16237e-54	c8	AIF1
3.04711e-58	0.253631	5.51253e-54	c8	EPB41L2
4.82478e-58	0.362079	8.72852e-54	c8	MLH1
5.82482e-58	0.271487	1.05377e-53	c8	GPN3
6.09371e-58	0.288606	1.10241e-53	c8	ERAL1
1.57444e-57	0.345306	2.84832e-53	c8	RUVBL1
1.58025e-57	0.576279	2.85883e-53	c8	SUPT16H
2.14018e-57	0.76564	3.8718e-53	c8	RBX1
2.34721e-57	0.556058	4.24634e-53	c8	BAZ1B
2.40558e-57	0.621816	4.35194e-53	c8	CDK2AP2
3.35399e-57	0.64188	6.06771e-53	c8	TCP1
3.79688e-57	0.435616	6.86893e-53	c8	POLD2
3.80705e-57	0.497991	6.88734e-53	c8	PHF5A
9.61529e-57	0.827248	1.7395e-52	c8	ATP5MF
1.10667e-56	0.415955	2.00208e-52	c8	MPC1
1.30543e-56	0.3504	2.36165e-52	c8	AHSA1
1.94422e-56	0.392095	3.51728e-52	c8	NENF
1.94933e-56	0.383006	3.52653e-52	c8	MRPL15
3.36561e-56	0.518486	6.08873e-52	c8	PDCD5
5.16182e-56	0.677268	9.33825e-52	c8	MZT2A
6.57256e-56	0.268418	1.18904e-51	c8	ZWILCH
9.13041e-56	0.62615	1.65178e-51	c8	ODC1
1.13843e-55	0.772313	2.05953e-51	c8	CCT2
1.23269e-55	0.823087	2.23006e-51	c8	SNRPD3
1.42767e-55	0.331465	2.5828e-51	c8	HAUS1
4.40875e-55	0.325182	7.97586e-51	c8	UTP11
4.56098e-55	0.435612	8.25127e-51	c8	POLE3
5.77642e-55	0.309884	1.04501e-50	c8	MCUR1
6.21438e-55	0.414257	1.12424e-50	c8	HACD3
8.06597e-55	0.802072	1.45922e-50	c8	PPA1
8.14284e-55	0.40123	1.47312e-50	c8	ATP1B3
8.98525e-55	0.528223	1.62552e-50	c8	CLTA
1.17307e-54	0.77907	2.1222e-50	c8	SEM1
1.19193e-54	0.48155	2.15633e-50	c8	HIST1H2BJ
1.51175e-54	0.729153	2.73491e-50	c8	NDUFA6
1.704e-54	0.450227	3.0827e-50	c8	MRPL47
1.81031e-54	0.490151	3.27502e-50	c8	HPGDS
2.86411e-54	0.659949	5.18147e-50	c8	CDCA7
3.37521e-54	0.243367	6.10608e-50	c8	SEPHS1
3.83094e-54	0.636208	6.93055e-50	c8	MDH1
6.89572e-54	0.259901	1.24751e-49	c8	CENPJ
6.99793e-54	0.449731	1.26599e-49	c8	GGCT
7.3568e-54	0.399039	1.33092e-49	c8	CCDC88A
[truncated: 893 more rows]
