# Supplementary material for: Identification of distinct functional thymic programming of fetal and pediatric human γδ thymocytes via single-cell analysis
Source: Nat Commun. 2022 Oct 4;13:5842. doi: 10.1038/s41467-022-33488-2 (PMC9532436; doi:10.1038/s41467-022-33488-2)
Supplement: Supplementary file 8 — Supplementary Data 5 [file 41467_2022_33488_MOESM8_ESM.xlsx]

## Sheet: Hoja1
Supplementary Data 5
Lists of gene markers used to compute module scores
Egress score (self curated)	Type 3 score (γδ17 score;Tan et al. 2019 Cell Reports: Figure S3B)	Type 1 score (CTL score (Rat et al. 2020 Science Advances: Table S3)	γδ17 progenitor score (Sagar et al. 2020 –EMBO Journal)
KLF2	ZBTB16	CST7	SOX13
CORO1A	MAF	GZMA	ETV5
CCR7	BLK	GZMB	CCR9
CXCR4	RORA	IFNG	BLK
CXCR6	RORC	NKG7	MAF
FOXO1	AHR	PRF1	BCL11B
CXCR3	SOX13	TNFSF10
S1PR1	CD44	KLRG1
S1PR4	CCR6	FASLG
S100A4	IL7R	CCL3
S100A6	IL18R1	GNLY
EMP3	IL23R	KLRB1
	KLRB1	GZMM
	SCART1	GZMK
	JAML	CTSW
	SLAMF1	NCR3
	S100A4
	S100A6
	CXCR6
	IL2RA
	ICOS
