# Supplementary material for: Identification of distinct functional thymic programming of fetal and pediatric human γδ thymocytes via single-cell analysis
Source: Nat Commun. 2022 Oct 4;13:5842. doi: 10.1038/s41467-022-33488-2 (PMC9532436; doi:10.1038/s41467-022-33488-2)
Supplement: Supplementary file 10 — Source Data [file 41467_2022_33488_MOESM10_ESM.xlsx]

## Sheet: Figure 1b, 1c
Figure 1b left			Figure 1b right			Figure 1c left				Figure 1c right
% gd T on CD3+			% gd T on CD3+			%Vg9Vd2				%Vg9Vd2
Weeks of gestation	% gd T on CD3+		Fetal thymus	Pediatrical thymus		Weeks of gestation	%Vg9Vd2			Fetal thymus	Pediatrical thymus
12	16.1		1.63	3.05294		12	30.7			27.9	2.86
14	4.38		4.38	1.41		14	45.1			30.9	3.97
14.28	8.015		3.54	5.46		14.28	30			19.6	2.59
14.6	5.42		2.05	1.9326		14.6	36.6			24.1	2.82
14.71	3.07		2.8	3.72414		14.71	41.5			28.4	2.27
15.3	2.8		1.21	4.51664		15.3	35.5			27.2	3.53
16.3	2.05		1.22956	1.03926		16.3	34.7			22.2	4.2
17	6.11472		6.11472	1.34146		17	30.9			17.5	3.38
17	2.04082		2.04082	2.52864		17	19.6			45.1	8.88
17.42	2.125		2.47453	3.9621		17.42	48			36.6	22.11
17.7	3.54		1.25463	1.04281		17.7	31.5			25.7	1.52
17.71	2.88405		2.88405	2.24703		17.71	27.2			31	1.47
18.14	1.25463		3.5061	4.1202		18.14	28.4			31.5	2.1
19	1.22956		5.42	5.57		19	27.9			34.7	3.82
19.9	1.57		1.57	3.29		19.9	25.7			35.5	1.9
20.43	2.47453		3.52	1.63		20.43	24.1			23.6	1.54
21	1.63		2.125	1.66		21	17.5			48	3.57
21.43	3.5061		3.95			21.43	22.2			29.3	1.75
22.14	3.95		8.015			22.14	29.3			30	1.01
22.15	3.52		3.07			22.15	31			41.5
22.85	1.21		16.1			22.85	23.6			30.7

## Sheet: Figure 3e
Figure 3e top panel				Figure 3e bottom panel
% Effector population				% Effector population
Gestation time (weeks)	Effector			Gestation time (weeks)	Type 1	Type 3	Type 2
14	29.0643			14	19.2878	55.1929	25.5193
15.287	32.8827			15.287	29.9235	49.1396	20.9369
16.287	32.0701			16.287	34.2444	43.328	22.4277
17.714	24.0585			17.714	40.0701	34.6963	25.2336
21	13.2346			21	40.0722	27.7978	32.13
22.857	19.2828			22.857	48.4211	23.8596	27.7193

## Sheet: Figure 4a, c, d
Figure 4a left
% gene segment usage
	TRDV1						TRDV2						TRDV3						TRAV29DV5						Others
Immature Maturing	6.00858	7.85814	7.38292	7.00064	20.9468	23.8573	78.6266	72.6008	74.9311	76.0437	53.8911	53.7347	7.29614	11.1266	10.7989	10.79	16.2127	14.6042	6.00858	6.25869	3.0854	3.98202	4.28016	4.34783	2.06009	2.15577	3.80165	2.18369	4.66926	3.45596
Effector	2.09059	2.42718	3.06667	3.60577	12.3153	10.989	85.5401	84.466	86.6667	87.2596	67.4877	76.3736	5.57491	6.47249	6.4	5.04808	15.2709	9.89011	4.52962	3.07443	0.8	1.44231	1.47783	2.74725	2.26481	3.55987	3.06667	2.64423	3.44828	0
Figure 4a right
% gene segment usage
	TRDV1						TRDV2						TRDV3						TRAV29DV5						Others
T1	2.7027	3.20513	2.46914	2.29008	9.45946	9.45946	84.6847	86.5385	83.9506	88.5496	68.9189	78.3784	3.6036	4.48718	9.0535	3.81679	16.2162	10.8108	7.20721	3.84615	0.823045	2.29008	1.35135	1.35135	1.8018	1.92308	3.7037	3.05344	4.05405	0
T3	1.59744	1.24611	2.82132	4.34783	11.8644	10	84.345	83.8006	88.7147	86.9565	72.8814	82	7.02875	5.919	5.01567	4.96894	11.8644	4	4.47284	3.42679	0.626959	1.24224	1.69492	4	2.55591	5.60748	2.82132	2.48447	1.69492	0
T2	2.66667	4.25532	4.25532	4.03226	15.7143	13.7931	88.6667	83.6879	86.7021	86.2903	61.4286	68.9655	4	9.92908	5.31915	6.45161	17.1429	13.7931	2.66667	1.41844	1.06383	0.806452	1.42857	3.44828	2	0.70922	2.65957	2.41935	4.28571	0
	Figure 4b left				Figure 4b right				Figure 4c left				Figure 4c right				Figure 4d left				Figure 4d right
	Number of N additions on TRDV2				Number of N additions on TRDV2				nt length TRDV2				nt length TRDV2				publicity TRDV2				publicity TRDV2
	I-M	EFF			T1	T3	T2		I-M	EFF			T1	T3	T2		I-M	EFF			T1	T3	T2
FT14wk	0.754	0.289			0.27	0.22	0.42		49.3	49.42			50	49.125	49.6		5.19	6.39			7.11	6.2	6.27
FT15+2wk	0.8	0.521			0.57	0.49	0.53		48.82	48.46			48.53	48.24	48.43		5.44	5.55			6.2	5.24	5.54
FT16+2wk	0.864	0.54			0.56	0.53	0.53		49.57	48.8			48.78	48.79	48.84		5.71	6.6			6.62	6.71	6.4
FT17+5wk	0.99	0.61			0.568	0.46	0.85		49.36	48			47.87	47.21	49.2		5.18	6.09			5.89	6.3	6.01
FT21wk	4.57	2.65			2.25	2.95	2.81		52	50.08			49.17	50.93	50.3		1.98	4.07			4.39	3.69	4.07
FT22+6wk	4.804	2.67			2.48	1.78	3.875		53.4	51.23			52.08	49.6	51.67		1.68	3.81			3.67	5.17	2.62

## Sheet: Fig 5a, b, c, d, f
Figure 5a left
% gene segment usage
	TRGV2						TRGV3						TRGV4						TRGV5						TRGV8						TRGV9						TRGV10						Multi TRG
Immature Maturing	1.85471	2.01342	3.87648	1.01744	10.3607	6.42857	6.18238	4.02685	6.17608	9.73837	11.6654	10	12.3648	17.4497	22.2733	23.6192	27.8588	21.5714	7.57342	12.7517	11.3666	12.718	15.5794	13	27.2025	27.325	28.2523	27.1076	14.3515	19.2857	32.7666	21.86	21.0907	17.5872	14.198	22.2857	9.73725	12.8476	3.87648	5.59593	2.76285	5.14286	2.31839	1.72579	3.08804	2.61628	3.22333	2.28571
Effector	1.0101	0.819672	1.92982	0.680272	6.28931	7.5	5.05051	5.19126	7.36842	6.12245	6.91824	5.83333	7.74411	18.0328	11.2281	14.2857	18.239	16.6667	8.41751	8.46995	6.31579	9.86395	11.3208	9.16667	28.9562	21.8579	25.4386	19.3878	24.5283	13.3333	35.6902	28.9617	37.7193	39.1156	25.7862	36.6667	10.7744	16.3934	5.96491	9.52381	2.51572	10	2.3569	0.273224	4.03509	1.02041	4.40252	0.833333
Figure 5a right
% gene segment usage
	TRGV2						TRGV3						TRGV4						TRGV5						TRGV8						TRGV9						TRGV10						Multi TRG
T1	0	1.75439	2.68817	0	4.41176	9.83607	2.8169	7.01754	6.45161	5.40541	2.94118	6.55738	8.4507	14.0351	5.91398	11.7117	14.7059	19.6721	9.85915	3.50877	4.30108	7.20721	14.7059	6.55738	33.8028	22.807	21.5054	12.6126	30.8824	9.83607	36.6197	35.9649	53.7634	52.2523	22.0588	40.9836	5.6338	14.9123	2.68817	9.00901	2.94118	6.55738	2.8169	0	2.68817	1.8018	7.35294	0
T3	0	0	1.25523	0.952381	5.26316	0	5.33333	4.65116	7.11297	4.7619	7.89474	3.125	8	18.6047	14.6444	17.1429	26.3158	15.625	5.33333	11.0465	5.85774	9.52381	5.26316	6.25	29.3333	19.7674	29.2887	30.4762	15.7895	18.75	38.6667	25	28.8703	28.5714	34.2105	43.75	10.6667	20.3488	8.3682	8.57143	2.63158	12.5	2.66667	0.581395	4.60251	0	2.63158	0
T2	3.94737	1.25	2.06897	1.28205	9.43396	11.1111	6.57895	3.75	8.96552	8.97436	11.3208	7.40741	6.57895	22.5	12.4138	14.1026	16.9811	11.1111	13.1579	10	9.65517	14.1026	11.3208	18.5185	23.6842	25	24.1379	14.1026	22.6415	14.8148	28.9474	27.5	31.7241	34.6154	24.5283	18.5185	15.7895	10	6.2069	11.5385	1.88679	14.8148	1.31579	0	4.82759	1.28205	1.88679	3.7037
	Figure 5b			Figure 5c
	% Vg9Vd2 pairing			% Vg9Vd2 (protein)
	Immature Maturing	Effector		Immature Maturing	Effector
FT14wk	29.3785	34.5098		29.3785	34.5098
FT15+2wk	18.9855	31.0345		18.9855	31.0345
FT16+2wk	18.8612	38.8031		18.8612	38.8031
FT17+5wk	16.1636	43.5484		16.1636	43.5484
FT21wk	10.0833	23.8095		10.0833	23.8095
FT22+6wk	15.331	36.4706		15.331	36.4706
Figure 5d left								Figure 5d right
	% gd subset								% gd subset
	Type 1	Type 1 non	Type 3	Type 3 non	Type 2	Type 2 non			Vγ9+Vδ2+									nonVγ9Vδ2
FT14wk	35.3846	64.6154	34.8837	65.1163	32.7869	67.2131		Type 1	34.5	34.7	37.3	61.5	13.6	53.8	55.9	62.1	65.9	65.5	65.3	62.7	38.5	86.4	46.2	44.1	37.9	34.1
FT15+2wk	44.2308	55.7692	24.7423	75.2577	29.6296	70.3704		Type 3	42.5	42.1	38.7	60.4	23.3	27.6	58.4	53.3	72.5	57.5	57.9	61.3	39.6	76.7	72.4	41.6	46.7	27.5
FT16+2wk	53.1073	46.8927	29.6651	70.3349	34.0909	65.9091		Type 2-like	45.1	43	15.1	25	54.9	52.2	53.1	41.1	58.7	54.9	57	84.9	75	45.1	47.8	46.9	58.9	41.3
FT17+5wk	59.0909	40.9091	31.8182	68.1818	38.8889	61.1111
FT21wk	22.2222	77.7778	31.4286	68.5714	20.4082	79.5918
FT22+6wk	40	60	41.6667	58.3333	23.8095	76.1905
	Figure 5f left				Figure 5f center				Figure 5f right
	N additions TRDV2 on gd subset				nt length TRDV2 on gd subset				Publicity TRDV2 on gd subset
	EFF	EFF non			EFF	EFF non			EFF	EFF non
FT14wk	0.204	0.347			48.95	49.72			6.75	6.67
FT15+2wk	0.539	0.666			48.19	48.63			4.77	4.85
FT16+2wk	0.748	0.406			49.25	48.26			6.11	7.14
FT17+5wk	0.8	0.544			48.86	47.69			4.9375	6.53
FT21wk	2.11	4.3			50.31	51.72			4.6	2.05
FT22+6wk	2.64	3.06			51.67	52.1			3.22	3.16

## Sheet: Fig 6a, b c
	Figure 6a left			Figure 6a right
	% CACDTGGY(S)WDTRQMFF			% CACDTGGY(S)WDTRQMFF
	I-M	Effector		EFF subset	14wk	15wk	16wk	17wk	21wk	22wk
FT14wk	14.7505	22.4033		T1	38.2979	17.7778	11.5942	10.3448	23.5294	6.89655
FT15+2wk	14.6806	11.619		T3	25.3788	9.92647	29.5139	2.12766	2.32558	0
FT16+2wk	20.9353	19.2716		T2	5.26316	8.47458	10.9756	0.925926	0	0
FT17+5wk	12.7303	4.38356
FT21wk	3.83693	9.48905
FT22+6wk	3.72671	2.8777
	Figure 6b left			Figure 6b right
	% CACD(Y)WGSSWDTRQMFF			% CACDTGGY(S)WDTRQMFF
	I-M	Effector		EFF subset	14wk	15wk	16wk	17wk	21wk	22wk
FT14wk	12.4729	24.8473		T1	9.57447	2.96296	5.88235	3.44828	1.96078	1.72414
FT15+2wk	8.10296	10.4762		T3	9.09091	7.80669	16.9611	17.8571	2.32558	39.0244
FT16+2wk	9.4964	18.9681		T2	29.3233	18.6441	28.8344	38.3178	18.6047	17.5
FT17+5wk	9.63149	20.274
FT21wk	1.91847	7.29927
FT22+6wk	1.86335	20.8633
	Figure 6c
	Public pairing of TRDV2 sequences
	TRGV8-TRGJP1 CATWDTTGWFKIF						TRGV9-TRGJP CALWEVQELGKKIKVF
CACDTGGY(S)WDTRQMFF	12.9032	8.13953	19.4915	9.41704	5	2.22222	4.63918	3.82166	3.43915	4.84848	0	2.85714
CACDYWGSSDTRQMFF	0.645161	1.16279	1.12994	0.896861	0	0	2.06186	2.54777	1.5873	0.606061	2.0202	0
CACDWGSSDTRQMFF	9.03226	5.23256	4.51977	12.5561	0	4.44444	1.03093	0	0.793651	0	0	0
CACD(I//V)LGDTDKLIF	0	0	1.12994	0	0	0	3.60825	3.82166	5.02646	0.606061	1.0101	0
CACD(I/TV)LGDTWDTRQMFF	0.645161	1.16279	0	0	0	0	5.15464	3.18471	5.55556	0	0	0

## Sheet: Fig 7d
	Figure 7d left				Figure 7d left
	% Type 1 sequence across lineage				% Type 2 sequence across lineage
	Lineage 1	Lineage 2	Lineage 3		Lineage 1	Lineage 2	Lineage 3
FT14wk	23.9748	8.67347	10.9244		7.25552	7.65306	6.72269
FT15+2wk	20.5195	12.0968	13.7056		3.37662	6.04839	6.09137
FT16+2wk	28.1179	17.6259	18.2456		6.12245	6.47482	7.7193
FT17+5wk	16.5577	12.3552	9.0566		3.48584	5.01931	7.16981
FT21wk	3.81944	4.29185	1.94175		1.04167	0.858369	0.970874
FT22+6wk	5.75916	1.04167	1.73913		1.04712	1.04167	0

## Sheet: Fig 8g
	Figure 8g
	% of population according to gd subset (protein)
	Vγ9Vδ2								nonVγ9Vδ2
Rest	1.39	3.74	1.8	1.25	3.25	1.81	2.16	1.68	98.61	96.26	98.2	98.75	96.75	98.19	97.84	98.32
Effector blended (T1/T3)	84.4	96.2	90.6	98	100	86.7	93.9	94.8	15.6	3.8	9.4	2	0	13.3	6.1	5.2

## Sheet: Supplementary figure 1b
Supplementary figure 1b
Frequency(%) of pediatric γδ thymocytes on total CD3+
Years	% of CD3+
0.33	3.72414
0.33	1.03926
0.33	3.05294
0.66	4.1202
1.083	4.51664
1.6	2.23
2	2.24703
2	11.6
2.5	2.32
3	1.34146
4	5.4
4.5	1.40512
8	1.9326
8	3.9621
9	1.04281
9	6.46
11	3.37
14	2.52864

## Sheet: Supplementary figure 2e
Supplementary figure 2e
Frequency(%) of CD1a+ across gestation time on gd and ab T cell subsets
Weeks of gestation	FT γδ	FT αβ
14	16.4	48.2
15.3	19.7	34.6
19.85	61.9	62.7
22.85	58.9	58.5
14.3	11.3	22.95
17.42	32.8	60
14.71	13	35.85
22.14	44.6	24.3
12	5	31

## Sheet: Supplementary figure 4a
Supplementary figure 4a
Effector scores across gestation time
Gestation time (weeks)	Type 3 score	CTL score
14	0.56	0.746
15.287	0.5	0.58
16.287	0.46	0.61
17.714	0.4	0.31
21	0.17	0.47
22.857	0.23	0.44

[truncated: 5 more sheets: Supplementary figure 5b, Supplementary figure 6a, b, Supplementary figure 9a, b, c, Supplementary figure 12b, c, d, Supplementary figure 13a]
